# Supplementary material for: Cardiorenal Anemia Syndrome and Survival among Heart Failure Patients in Tanzania: A Prospective Cohort Study
Source: BMC Cardiovasc Disord. 2017 Feb 14;17:59. doi: 10.1186/s12872-017-0497-2 (PMC5307834; doi:10.1186/s12872-017-0497-2)
Supplement: Additional file 1: — CRAS study Tanzania - dataset. (XLSX 155 kb) [file 12872_2017_497_MOESM1_ESM.xlsx]

## Sheet: Sheet1
S/N	Age	AgeGrp	Sex	Mar	Edu	Ocu	Res	Cig	Alc	1stAdm	HTN	DM	HIV	BIMA	SBP	DBP	PR	O2sat%	BMI	BMIcat	NYHA	Creat	eGFR	CKI	CKDstg	Dial	Hb	Ane	MCV	MCVcat	MCH	MCHcat	Na	K	Ca	Mg	TC	LDL	HDL	TC/HDL	AdmDays	CRAS	AdmOut	Reh6mo	Reh3mo	Reh30d	RehOut	OveOut3mo	OveOut6mo
1	19	1	1	1	3	3	1	1	1	1	1	2	2	2	179	118	90	98	22	2	3	3270.8	1.92	1	5	2	6.01	1	81.5	2	26.8	2	126	5.2	1.85	1.31	7.89	5.94	1.86	4.24194	21	1	2	99	99	99	99	2	2
2	27	1	1	2	3	1	1	1	1	1	2	2	2	2	149	87	71	94	29.4	3	3	380.2	21.41	1	4	99	12.4	1	83	2	26.9	2	136	2.7	2.06	999	7.67	5.8	0.48	15.9792	20	1	1	2	2	2	99	1	2
3	44	2	2	2	2	2	1	1	1	1	1	1	2	2	201	124	96	98	34.2	4	2	197.4	30.6	1	3	99	12.9	2	86.7	2	29.6	2	135	3	2.52	0.97	4.78	3.47	1.02	4.68627	18	2	1	1	1	1	2	2	2
4	22	1	1	1	2	2	2	1	1	1	2	2	2	2	150	86	106	100	22.1	2	3	92.1	114.6	2	99	99	10.5	1	74.3	1	22.7	1	132	3.8	2.04	999	2.48	1.3	1.01	2.45545	28	2	1	1	1	1	1	2	2
5	18	1	1	1	1	2	2	1	1	2	2	2	2	2	107	69	80	99	17.4	1	3	59.9	196.1	2	99	99	5.83	1	57.4	1	16.5	1	124	3.6	2.21	0.78	3.21	1.64	1.48	2.16892	36	2	1	2	2	2	99	1	1
6	22	1	1	1	2	2	1	1	1	2	1	2	2	2	119	30	81	100	22.6	2	2	152.5	152.5	2	99	99	8.36	1	74.2	1	24.1	1	134	3.4	2.55	0.77	4.23	2.57	1.46	2.89726	60	2	1	2	2	2	2	1	1
7	15	1	1	1	2	3	2	1	1	1	2	2	1	2	108	88	114	100	16	1	3	144.8	73.5	2	2	99	10.4	1	81.8	2	32.8	2	128	3.5	1.92	0.76	2.16	1.09	0.86	2.51163	54	2	1	99	99	99	99	2	2
8	22	1	2	1	3	3	1	1	1	2	1	2	2	2	100	61	185	93	14.2	1	3	148.9	48.9	1	3	99	11.5	1	92.1	2	30.1	2	137	4.1	2.34	0.72	3.4	2.6	0.8	4.25	22	1	1	2	2	2	99	1	1
9	19	1	2	2	2	3	1	1	1	2	2	2	2	2	106	62	166	100	20.5	2	3	73.7	113.3	2	99	99	9.41	1	85.7	2	25.2	2	128	3	2.02	0.6	2.24	1	1.21	1.85124	30	2	2	99	99	99	99	2	2
10	46	2	1	2	2	1	1	2	2	1	2	2	2	2	102	60	105	94	22.7	2	4	438	16.3	1	4	99	16.3	2	79.4	1	26.1	2	131	4.4	2.24	999	2.66	1.89	0.63	4.22222	18	2	2	99	99	99	99	2	2
11	50	2	1	2	2	2	1	1	1	1	2	2	2	2	90	68	95	100	26.7	3	4	122.2	70	2	2	99	12.4	1	82.4	2	26.7	2	117	3.8	2.21	0.85	7.91	5.96	1.86	4.25269	36	2	1	1	1	1	2	2	2
12	62	3	2	4	2	2	1	1	1	2	1	1	2	2	130	90	92	96	20.8	2	2	353.7	14.6	1	5	2	6.9	1	69	1	21.4	1	134	4.1	2.37	1.14	5.01	3.94	1.04	4.81731	5	1	1	1	1	1	1	1	1
13	41	2	2	2	2	2	2	1	1	2	1	2	1	1	101	49	110	100	25.4	3	3	66.8	108.6	2	99	99	3.08	1	87.3	2	31.3	2	999	999	999	999	3.96	2.82	0.94	4.21277	32	2	2	99	99	99	99	2	2
14	45	2	2	4	3	3	2	1	2	2	1	1	2	2	226	91	76	92	28.4	3	3	776.5	6.3	1	5	2	6.82	1	76.1	1	24.4	1	128	4.8	2.18	0.89	6.93	4.66	2.08	3.33173	16	1	1	1	1	1	1	2	2
15	20	1	2	1	4	5	2	1	1	2	1	2	2	2	172	114	87	98	20.4	2	4	3270.8	1.4	1	5	2	7.89	1	87.3	2	27.7	2	117	6.3	1.82	1.19	6.3	4.37	1.42	4.43662	15	1	2	99	99	99	99	2	2
16	66	3	2	2	2	2	1	1	2	1	1	2	2	1	120	80	88	92	18.6	2	3	88.6	77.6	2	2	99	8.48	1	88.3	2	27.1	2	138	1.5	2.56	0.59	1.76	0.18	0.49	3.59184	43	2	2	99	99	99	99	2	2
17	51	3	2	1	2	2	2	1	1	1	1	2	2	2	139	78	90	100	24.7	2	3	2066.1	2	1	5	2	5.53	1	85.5	2	28.1	2	120	5.7	2.25	1.18	5.63	3.81	1.72	3.27326	25	1	1	1	1	1	2	2	2
18	63	3	2	2	1	2	1	1	2	2	1	2	2	2	142	108	100	100	22.6	2	3	1040	4.2	1	5	2	4.39	1	73.9	1	23.1	1	128	4.8	2.18	0.85	4.46	3.3	0.73	6.10959	33	1	1	2	2	2	99	1	1
19	54	3	1	2	1	2	1	1	1	2	1	2	2	1	139	88	81	100	40.5	4	3	322.2	16.7	1	4	99	8.49	1	79.1	1	23.5	1	111	6	1.93	0.88	9.93	7.78	1.89	5.25397	37	1	1	99	99	99	99	2	2
20	80	3	2	2	1	4	1	1	2	1	1	2	2	2	120	70	81	96	24.2	2	3	253.6	20.3	1	4	99	6.45	1	84.4	2	28.1	2	133	4.1	2.18	0.59	2.89	1.72	1.04	2.77885	16	1	1	99	99	99	99	2	2
21	70	3	1	2	4	1	1	1	1	1	1	1	2	2	190	103	97	100	33.8	4	3	2130.7	2.4	1	5	1	7.34	1	80	2	25.7	2	999	999	999	999	6.84	5.72	0.91	7.51648	13	1	1	2	2	2	99	1	2
22	22	1	1	1	3	2	1	1	1	2	1	2	2	2	212	139	117	100	21.9	2	3	3187.6	1.9	1	5	2	2.87	1	76.7	1	23.9	1	137	3.8	2.42	0.99	5.14	4.21	0.86	5.97674	17	1	1	1	1	1	1	1	1
23	46	2	1	2	3	1	1	1	1	1	1	2	2	1	160	110	88	98	24.9	2	2	399.2	18.2	1	4	99	10.3	1	99.8	2	32.5	2	135	4.1	2.09	1.16	6.7	5.66	1.84	3.6413	22	1	1	1	2	2	1	1	1
24	77	3	1	2	2	2	1	2	2	1	1	1	2	2	132	73	126	93	33.4	4	3	114.4	69.2	2	2	99	10.5	1	90.8	2	30.1	2	137	3.9	2.32	0.79	8.92	6.52	0.91	9.8022	8	2	1	2	2	2	99	1	1
25	22	1	1	1	2	2	2	1	1	1	2	2	2	2	120	34	98	96	18.7	2	3	416.6	20.1	1	4	99	5.09	1	70.4	1	21.9	1	133	3.9	2.01	1.19	4.71	2.9	1.58	2.98101	39	1	1	1	1	1	1	1	2
26	68	3	1	2	2	4	1	1	1	1	1	1	2	2	118	68	92	100	37.6	4	3	67	131.6	2	99	99	10.3	1	89.9	2	28.5	2	138	4	2.33	0.89	5.81	4.06	0.55	10.5636	11	2	1	1	1	2	1	1	1
28	65	3	2	1	3	1	2	1	2	1	2	1	2	2	111	52	79	96	19.4	2	4	227.4	24.1	1	4	99	11.6	1	83.8	2	28.3	2	117	4.8	2.25	999	2.89	2.47	0.32	9.03125	12	1	2	99	99	99	99	2	2
29	40	2	2	3	2	2	2	1	1	1	2	2	2	2	102	76	101	68	20.8	2	4	66.3	110.1	2	99	99	13.4	2	88.2	2	28.7	2	133	4.3	2.24	999	6.14	4.83	1.2	5.11667	32	2	1	2	2	2	99	1	1
30	19	1	2	1	2	3	1	1	1	2	2	2	1	2	176	139	128	100	17.6	1	3	371.3	17.5	1	4	99	9.66	1	82.4	2	24.9	1	127	3.4	2.05	0.87	3.52	2.09	1.5	2.34667	42	1	1	99	99	99	99	2	2
31	38	2	2	1	3	2	2	1	1	2	1	1	2	1	120	76	97	91	29.4	3	3	749	6.8	1	5	2	7.42	1	83.1	2	27.9	2	140	6.2	2.55	0.91	6.35	4.85	1.41	4.50355	16	1	1	1	1	1	1	1	2
32	15	1	2	1	3	5	1	1	1	1	2	2	2	2	131	72	84	100	21.1	2	3	3044.1	1.6	1	5	2	4.94	1	81.7	2	27.7	2	133	4.1	0.78	1.16	4.57	2.12	2.23	2.04933	21	1	2	99	99	99	99	2	2
33	28	1	2	1	4	1	1	1	2	1	1	2	2	1	177	112	107	100	26.2	3	3	1800.1	2.6	1	5	1	4.29	1	69.5	1	23.1	1	135	6.5	2.27	1.46	4.1	3.84	0.32	12.8125	20	1	1	1	1	1	1	1	1
34	34	2	2	2	2	3	2	1	1	2	1	2	2	1	133	74	99	95	19	2	3	250	24.6	1	4	99	9.89	1	79.8	1	22.8	1	132	3.7	2.03	1.11	2.1	1.38	0.42	5	33	1	1	2	2	2	99	1	1
35	22	1	2	1	2	2	2	1	1	2	1	2	2	2	168	133	132	96	26.8	3	4	102	75.6	2	2	99	15.4	2	93.9	2	32.5	2	113	6.4	999	999	1.52	1.1	0.21	7.2381	9	2	2	99	99	99	99	2	2
36	65	3	1	2	2	3	2	2	2	2	1	2	2	2	168	88	84	100	26	3	3	239	30.6	1	3	99	10.5	1	78.9	1	22.6	1	138	3.5	2.84	1.05	4.21	3.29	0.72	5.84722	30	1	1	99	99	99	99	2	2
37	21	1	1	1	3	5	2	1	1	2	2	2	2	2	101	75	104	97	20.3	2	3	56.5	203.3	2	99	99	13.2	2	81.6	2	28.2	2	123	4.9	2.18	999	3.4	1.7	1.6	2.125	5	2	1	1	1	1	1	1	1
39	35	2	2	2	2	2	2	1	1	2	1	2	2	2	221	165	119	100	23.1	2	3	368.2	15.6	1	4	99	10.7	1	72	1	23.3	1	131	3	2.29	1.12	5.51	4.17	0.31	17.7742	14	1	2	99	99	99	99	2	2
40	47	2	2	2	2	3	1	1	1	2	1	2	2	2	140	90	80	100	24.5	2	2	693.4	7.1	1	5	1	5.39	1	70.7	1	18.2	1	126	4.2	2.24	0.99	6.01	5.4	0.58	10.3621	4	1	1	1	1	1	2	2	2
41	62	3	1	2	2	1	1	2	2	1	1	2	2	2	188	102	67	100	25.7	3	3	2192.1	2.4	1	5	2	10.6	1	93.2	2	30.8	2	133	4.8	999	999	12.81	11.08	1.28	10.0078	17	1	1	99	99	99	99	2	2
42	61	3	2	2	2	2	1	1	1	1	1	2	2	2	107	41	105	100	22.6	2	3	320.6	16.4	1	4	99	8.36	1	71.7	1	20.7	1	129	5.3	2.3	0.85	6.88	4.86	2.01	3.42289	12	1	1	1	1	1	1	2	2
43	43	2	1	2	2	2	2	1	1	1	1	2	2	2	187	124	93	100	22.6	2	2	235.6	33.8	1	3	99	11.4	1	85	2	30	2	136	5.3	999	999	6.55	5.03	1.19	5.5042	17	1	1	2	2	2	99	1	1
44	77	3	2	2	2	4	2	1	2	1	1	2	2	2	153	84	110	98	25	3	3	700	6.4	1	5	2	9.57	1	75.9	1	24.1	1	128	3.8	2.2	0.76	3.68	2.5	0.89	4.13483	22	1	1	1	1	1	2	2	2
45	59	3	2	4	2	4	1	1	2	1	1	2	2	1	94	65	101	94	29.7	3	3	143.5	41.7	1	3	99	13.9	2	80.8	2	25.5	2	138	5	2.29	999	5.18	3.96	0.82	6.31707	15	2	1	1	1	2	1	1	1
46	65	3	1	1	4	4	1	1	2	1	1	1	2	2	169	56	82	100	24.86	2	3	909.5	6.6	1	5	2	10.1	1	76.8	1	21.2	1	118	6.3	999	999	9.89	7.64	1.83	5.40437	10	1	1	1	1	1	2	2	2
47	25	1	1	1	3	3	2	1	1	1	1	2	2	2	163	112	86	100	20.1	2	3	1495.1	4.5	1	5	2	6.84	1	74.6	1	24.9	1	129	5.5	2.29	1.1	6.16	5.89	0.18	34.2222	11	1	1	1	1	1	2	2	2
48	37	2	1	2	2	2	2	1	1	1	1	2	2	2	178	100	104	100	30.5	4	3	2011.7	2.9	1	5	2	6.29	1	82	2	27.6	2	135	4.1	2.25	0.72	6.12	5.87	0.43	14.2326	9	1	1	1	1	1	2	2	2
49	49	2	1	2	3	2	2	1	1	1	1	2	2	1	182	107	81	100	22.6	2	3	1815.8	3.1	1	5	1	6.5	1	76.2	1	23.1	1	130	5.7	2.5	0.96	4.86	3.71	0.81	6	9	1	1	1	1	2	1	1	2
51	80	3	1	2	3	4	2	1	1	2	1	2	2	1	147	83	78	100	25.5	3	3	142.2	53.1	1	3	99	6.82	1	81.5	2	24.5	1	140	3.9	1.98	999	4.98	3.28	0.69	7.21739	7	1	1	2	2	2	99	1	2
52	28	1	1	1	4	1	2	1	2	2	1	2	2	2	230	150	105	100	29.1	3	3	2350.2	2.6	1	5	2	8.14	1	87.7	2	29	2	135	6.4	2.35	0.55	7.28	5.94	1.87	3.89305	12	1	1	1	1	1	2	2	2
53	48	2	1	2	2	1	1	2	2	1	1	2	2	1	145	62	71	95	22	2	3	2025.6	2.8	1	5	1	6.7	1	97.7	2	33.6	2	147	2.2	2.15	0.88	6.87	5.12	1.43	4.8042	19	1	1	2	2	2	99	1	1
54	16	1	1	1	2	3	1	1	1	2	2	2	2	1	110	56	104	100	15.6	1	4	304.7	30.7	1	3	99	5.35	1	97.9	2	28.5	2	135	5.5	2.1	0.85	3.89	1.57	1.41	2.75887	62	1	1	2	2	2	99	1	1
55	17	1	1	1	3	5	1	1	1	2	2	2	2	2	91	61	91	99	20.7	2	3	58	205.9	2	99	99	14	2	90.5	2	28.7	2	137	4.1	1.9	0.87	3.08	1.28	1.57	1.96178	11	2	1	1	1	1	1	1	1
57	53	3	1	2	1	2	2	1	2	1	2	2	2	2	117	64	85	100	27.5	3	3	2122.5	2.6	1	5	2	10.2	1	85.1	2	28.8	2	138	5.6	1.94	1.18	10.13	8.74	1.66	6.10241	17	1	2	99	99	99	99	2	2
58	26	1	1	1	3	2	1	1	1	2	2	2	2	2	101	62	104	100	29.4	3	4	267.9	32.3	1	3	99	10.8	1	83.3	2	27.4	2	136	4.1	2.14	0.86	6.27	4.96	1.08	5.80556	35	1	2	99	99	99	99	2	2
59	39	2	2	2	2	2	1	1	2	1	2	2	2	1	100	68	90	100	24.5	2	4	168.8	37.6	1	3	99	9.76	1	71.9	1	22.8	1	118	5.5	2.07	0.77	1.68	1	0.49	3.42857	82	1	2	99	99	99	99	2	2
60	36	2	2	2	2	3	2	1	1	2	1	2	2	2	125	85	83	100	23.1	2	3	1436.5	3.2	1	5	2	9.75	1	81.1	2	26.4	2	140	5.4	2.08	0.9	5.36	4	1.02	5.2549	13	1	1	1	1	1	2	2	2
61	60	3	2	2	2	2	2	1	1	2	2	2	2	2	106	75	62	98	29.6	3	4	87.8	73.3	2	2	99	11.3	1	77.6	1	24.8	1	120	6.6	2.08	0.77	6.24	4.92	1.2	5.2	10	2	1	2	2	2	99	1	1
62	25	1	1	2	2	2	2	2	2	2	1	2	2	2	164	104	74	100	26	3	3	1876.9	3.4	1	5	2	6.13	1	84.5	2	28.2	2	125	7.4	1.99	1.5	9.01	7.14	2.03	4.43842	16	1	2	99	99	99	99	2	2
63	42	2	2	2	2	3	1	1	1	2	2	2	2	1	97	67	71	100	19.2	2	3	120.1	54.9	1	3	99	15.4	2	94.9	2	31.4	2	138	4.2	1.98	0.65	4.62	3.08	1.54	3	131	2	1	1	1	1	1	1	1
65	64	3	2	1	2	2	1	1	1	2	1	1	2	2	101	62	75	100	20.8	2	4	302.8	17.3	1	4	99	8.8	1	73.1	1	21.6	1	128	4.9	2.17	0.98	6.32	5.01	1.28	4.9375	9	1	1	2	2	2	99	2	2
66	48	2	2	2	3	2	1	1	1	2	1	2	1	2	248	121	94	100	23.6	2	3	932.9	5	1	5	2	6.08	1	112	3	37.2	3	138	5	2.15	0.87	7.2	5.74	1.28	5.625	17	1	1	1	1	1	2	2	2
67	61	3	2	4	2	3	1	1	2	1	2	2	2	2	165	100	113	75	32.6	4	4	113.7	73.07	2	2	99	8.73	1	87.8	2	21.8	1	130	2.2	2.2	0.79	5.84	3.25	1.43	4.08392	4	2	2	99	99	99	99	2	2
68	29	1	2	1	3	1	1	1	1	2	2	2	1	1	90	60	82	100	22.8	2	2	2740.4	1.6	1	5	2	10.8	1	86	2	26.3	2	134	3.8	2.37	0.7	3.15	2.12	0.75	4.2	11	1	1	2	2	2	99	1	1
69	31	2	1	2	4	1	2	1	2	1	1	2	2	1	180	116	66	90	23.2	2	4	3270.8	1.7	1	5	1	7.4	1	87.8	2	29.7	2	123	6.2	1.95	1.44	5.24	3.68	1.29	4.06202	10	1	1	99	99	99	99	2	2
70	64	3	2	2	4	4	1	1	1	2	1	2	2	1	147	79	86	98	32.3	4	4	1297.1	3.24	1	5	2	6.08	1	77.4	1	24	1	127	3.5	2.37	0.87	9.67	7.94	1.59	6.08176	16	1	1	1	1	1	2	2	2
72	53	3	1	2	2	1	1	2	2	2	1	1	2	2	195	115	70	100	29.1	3	3	1443.6	4	1	5	2	5.09	1	72.7	1	23.7	1	117	5.3	2.09	0.9	6.47	4.89	0.96	6.73958	11	1	1	1	1	1	2	2	2
73	56	3	1	2	2	1	1	2	2	2	2	2	2	2	102	73	82	95	30.5	4	4	158	50.9	1	3	99	9.91	1	89	2	25.8	2	143	5.3	2.15	0.87	9.16	7.56	1.32	6.93939	13	1	1	1	1	2	1	1	1
74	43	2	1	3	2	2	1	3	3	1	1	2	2	2	198	113	106	98	38.1	4	4	217	37.2	1	3	99	10.2	1	74.2	1	22.7	1	139	2.6	2.04	0.72	12.4	10.8	1.46	8.49315	6	1	1	2	2	2	99	1	1
75	47	2	2	2	2	2	1	1	1	2	1	2	2	2	117	75	113	100	31.2	4	4	103.1	64	2	2	99	14.4	2	95.2	2	31.3	2	136	999	999	0.61	9.14	7.63	1.07	8.54206	5	2	1	1	1	2	2	2	2
76	24	1	2	2	2	3	2	1	1	2	2	2	2	2	118	64	124	96	16	1	3	83.8	63.4	2	2	99	8.49	1	74.9	1	23.3	1	136	3	2.14	999	4.38	2.54	1.8	2.43333	24	2	1	2	2	2	99	1	1
77	36	2	1	2	3	1	1	1	1	2	2	2	2	2	103	82	130	98	17.8	1	3	159	55.2	1	3	99	11.9	1	74.1	1	24	1	999	6.5	2.3	999	4.62	3.08	1.53	3.01961	5	1	1	1	1	1	2	2	2
78	15	1	2	1	2	5	1	1	1	1	2	2	2	2	99	64	97	100	18.2	1	3	59.1	153.4	2	99	99	13.7	2	84	2	27.1	2	131	4.5	2.15	999	2.58	1.34	1.08	2.38889	30	2	2	99	99	99	99	2	2
79	84	3	1	2	1	2	1	2	2	1	2	2	2	2	152	95	106	98	28.3	3	3	92.3	87.1	2	2	99	9.82	1	80.5	2	25.6	2	142	4.3	2.15	999	8.43	6.29	1.7	4.95882	5	2	1	2	2	2	99	1	1
80	40	2	2	1	2	3	1	1	2	2	1	2	2	2	135	101	113	100	29	3	4	230.3	26.2	1	4	99	8.91	1	80.8	2	24.3	1	999	999	999	0.77	7.28	5.96	1.4	5.2	3	1	2	99	99	99	99	2	2
81	43	2	2	2	2	2	2	1	1	2	1	2	1	2	130	90	116	100	31.6	4	4	86.6	79.7	2	2	99	8.44	1	60.1	1	18.5	1	129	3.8	2.16	999	2.49	1.52	0.62	4.01613	10	2	1	1	1	1	1	1	1
82	46	2	2	2	2	2	1	1	1	1	1	2	2	2	102	88	136	98	34.9	4	4	79.6	86.6	2	2	99	11.2	1	72.7	1	21	1	141	5.1	2	0.56	12.8	10.7	1.67	7.66467	9	2	1	1	1	2	2	2	2
83	57	3	2	2	4	1	1	1	3	1	1	2	2	1	132	92	92	95	30.1	4	3	79.8	82.7	2	2	99	13.4	2	89	2	27	2	129	3.5	1.99	999	9.12	6.74	2.1	4.34286	12	2	1	2	2	2	99	1	1
84	21	1	1	1	2	3	1	1	1	2	2	2	2	2	140	90	140	95	21.1	2	4	83.9	128.9	2	99	99	12.6	1	78.3	1	25.2	2	124	4.4	2.05	0.81	4.96	1.89	2.64	1.87879	3	2	2	99	99	99	99	2	2
85	15	1	1	1	2	5	2	1	1	2	2	2	2	2	114	42	126	100	17.3	1	4	66.3	181	2	99	99	9.06	1	71.1	1	21.4	1	122	3.6	1.91	0.82	2.75	0.84	1.96	1.40306	12	2	2	99	99	99	99	2	2
86	50	2	2	2	1	2	2	1	1	1	1	2	2	2	122	41	77	99	21.22	2	4	666.7	7.3	1	5	2	9.4	1	90.3	2	29.3	2	144	3.6	2.16	0.93	6.24	3.67	2.14	2.91589	13	1	1	2	2	2	99	1	1
88	69	3	2	4	1	3	1	1	1	2	2	2	2	2	114	69	131	99	22.1	2	4	59	112.7	2	99	99	5.53	1	84.6	2	25.5	2	138	2.5	1.88	0.39	3.96	2.08	1.81	2.18785	28	2	2	99	99	99	99	2	2
90	34	2	2	2	4	1	1	1	1	2	1	2	2	2	137	79	79	100	26.2	3	3	1673.9	2.7	1	5	2	9.2	1	72.3	1	25.6	2	127	4.1	2.33	0.91	3.6	2.62	0.53	6.79245	11	1	1	2	2	2	99	1	1
91	26	1	2	2	2	2	1	1	1	1	1	2	2	2	114	90	96	99	27	3	4	78.3	99.1	2	99	99	12.3	2	77.3	1	25.2	2	128	3.7	999	0.56	5.42	3.87	1.39	3.89928	9	2	2	99	99	99	99	2	2
92	53	3	2	3	2	3	1	1	2	1	1	2	2	2	75	59	112	98	32.63	4	4	149.3	54.9	1	3	99	8.8	1	84	2	22.8	1	999	999	999	999	3.07	2.59	0.46	6.67391	24	1	1	2	2	2	99	2	2
93	65	3	1	2	1	2	2	2	3	2	1	2	2	2	118	87	99	100	19.4	2	3	106	78.2	2	2	99	13.3	2	90.5	2	30.3	2	108	5.8	999	999	3.97	1.99	1.94	2.04639	5	2	1	2	2	2	99	1	1
94	42	2	1	2	2	2	1	1	2	2	1	2	2	2	107	83	100	100	22.7	2	3	107.8	83.8	2	2	99	13.2	2	93	2	30.3	2	137	3.6	1.06	0.79	7.94	5.12	2.38	3.33613	5	2	1	1	1	1	1	1	1
95	27	1	2	1	2	2	2	1	1	1	1	2	2	2	177	119	95	93	19.5	2	4	322.9	19.2	1	4	99	6.54	1	82.8	2	25.2	2	136	3.9	1.99	999	4.62	2.84	1.8	2.56667	22	1	1	1	1	1	1	1	1
96	70	3	2	4	1	3	1	1	1	1	2	2	2	2	118	93	78	100	28.9	3	4	586.7	7.94	1	5	2	12.3	2	69.1	1	22.4	1	135	4.5	2.28	999	3.95	3.35	0.6	6.58333	14	2	1	2	2	2	99	1	2
97	19	1	2	2	2	3	1	1	1	2	2	2	2	2	152	86	120	99	20.3	2	3	60.8	141.5	2	99	99	11.9	1	83.9	2	26.6	2	142	2.9	2.17	999	3.84	1.07	2.71	1.41697	6	2	1	2	2	2	99	1	1
98	33	2	2	2	2	3	2	1	1	2	1	2	2	2	129	76	117	98	20.82	2	4	1541.6	3.03	1	5	2	6.12	1	92	2	29.5	2	999	6.1	1.42	0.7	3.75	1.89	0.96	3.90625	4	1	2	99	99	99	99	2	2
99	34	2	1	1	3	1	1	2	2	2	2	2	2	2	135	83	108	98	24.9	2	4	93	103.8	2	99	99	12.6	1	86.7	2	27.5	2	136	3.5	999	999	6.78	5.23	1.44	4.70833	8	2	1	1	2	2	1	1	1
100	65	3	2	4	1	2	2	1	1	1	1	1	2	2	163	110	108	86	27.6	3	4	158.5	36.5	1	3	99	12.2	2	76.9	1	24.3	1	143	4.4	2.37	999	4.29	3.23	0.87	4.93103	4	2	2	99	99	99	99	2	2
101	62	3	2	4	2	3	2	1	2	2	1	2	2	2	108	73	113	66	25.6	3	4	236.8	23.2	1	4	99	6.52	1	76.4	1	22.3	1	143	3	999	999	5.78	4.98	0.68	8.5	2	1	2	99	99	99	99	2	2
103	54	3	2	1	3	3	1	1	1	2	1	2	2	2	95	72	80	100	19.5	2	4	53.4	142.8	2	99	99	11.4	1	85.1	2	26.8	2	129	4.6	2.02	0.8	4.73	2.1	2.48	1.90726	54	2	1	1	1	2	2	1	2
104	38	2	1	3	2	3	1	2	2	2	2	2	2	2	89	63	120	97	24.5	2	3	100.9	92.3	2	99	99	11.5	1	85.7	2	28.5	2	118	2.9	1.71	999	5.25	3.16	2.08	2.52404	11	2	2	99	99	99	99	2	2
105	57	3	2	2	3	2	1	1	2	2	1	1	2	2	183	91	85	59	33.1	4	4	734.3	6.4	1	5	1	7.95	1	85.6	2	26.2	2	135	5.8	2.17	1.6	8.62	7.29	1.38	6.24638	11	1	1	1	1	2	1	1	2
106	38	2	2	2	2	3	2	1	1	2	1	2	2	2	114	92	97	100	28.5	3	4	81.7	87.5	2	2	99	13.4	2	75.7	1	23.4	1	134	4.1	2.18	0.8	4.43	3.57	0.83	5.33735	16	2	1	2	2	2	99	1	1
107	33	2	2	2	2	3	2	1	1	2	1	2	2	2	110	70	114	98	22.7	2	3	949.5	5.3	1	5	1	5.86	1	81.1	2	25.6	2	133	5.2	2.41	0.94	6.28	4.93	0.32	19.625	5	1	1	2	2	2	99	1	1
109	32	2	2	2	2	2	1	1	1	1	2	2	2	2	114	84	104	100	23.8	2	4	60.1	129	2	99	99	8.7	1	89.4	2	27.8	2	999	999	999	999	3.28	1.32	1.65	1.98788	5	2	1	2	2	2	99	1	LosFol
110	15	1	2	1	3	5	1	1	1	2	2	2	2	2	117	87	95	99	32	4	3	142.8	55.4	1	3	99	7.86	1	93.1	2	26.8	2	137	2.6	1.88	0.82	14.26	12.79	1.42	10.0423	23	1	2	99	99	99	99	2	2
111	65	3	1	2	2	3	1	2	2	2	1	2	2	2	185	89	101	100	22.1	2	4	2880.6	1.73	1	5	2	6.78	1	81.2	2	26.2	2	141	7.6	1.93	1.25	12.1	10.87	1.14	10.614	16	1	2	99	99	99	99	2	2
112	75	3	1	2	3	4	2	2	2	2	1	2	2	2	143	88	95	100	21.6	2	3	101.6	79.8	2	2	99	13.3	2	78.7	1	25.3	2	136	6.8	2.18	999	7.12	5.89	1.21	5.8843	8	2	1	1	1	1	1	1	2
113	79	3	2	2	3	4	2	1	2	2	1	2	2	2	129	43	52	97	31.2	4	3	160.3	34.6	1	3	99	11.4	1	87.9	2	28.5	2	136	3.2	3.25	0.88	9.87	7.99	1.82	5.42308	5	1	2	99	99	99	99	2	2
114	28	1	2	1	2	2	1	1	1	2	2	2	1	2	124	80	117	100	33.3	4	3	176.4	38.3	1	3	99	8.23	1	84.9	2	26.8	2	139	3.3	1.78	0.62	12.51	10.57	1.44	8.6875	7	1	1	1	1	1	1	1	1
115	21	1	2	2	3	3	1	1	1	2	2	2	2	2	58	38	111	100	26.3	3	4	109.4	70.4	2	2	99	11.9	1	82.1	2	24.8	1	122	5.3	999	999	5.24	4.38	0.76	6.89474	19	2	2	99	99	99	99	2	2
116	36	2	2	2	2	2	1	1	2	1	2	2	1	2	108	68	114	100	26.4	3	3	65.7	113.6	2	99	99	5.23	1	85.4	2	26.9	2	132	4.3	1.9	999	4.36	3.89	0.46	9.47826	30	2	2	99	99	99	99	2	2
117	56	3	2	4	2	2	2	1	2	2	2	2	1	2	99	79	117	97	32	4	3	102.3	62.3	2	2	99	12.8	2	84.3	2	27.5	2	131	3.3	1.89	999	7.22	5.47	1.7	4.24706	27	2	2	99	99	99	99	2	2
119	13	1	2	1	2	5	1	1	1	2	2	2	2	2	110	72	104	100	22.7	2	3	61.2	151.7	2	99	99	8.7	1	86.4	2	27.9	2	999	999	999	999	3.21	1.36	1.84	1.74457	5	2	1	2	2	2	99	1	1
121	49	2	1	2	2	1	2	1	1	2	1	2	2	2	268	143	64	100	28.7	3	3	1251	4.8	1	5	2	8.06	1	82.3	2	23.8	1	132	5.5	2.14	999	4.12	3.08	1.02	4.03922	24	1	1	1	1	1	2	2	2
122	34	2	2	2	2	3	1	1	1	2	1	1	2	2	101	63	93	100	23.53	2	2	77	95.7	2	99	99	11.8	1	84.6	2	27.1	2	135	4.6	2.26	999	8.24	6.97	1.26	6.53968	8	2	2	99	99	99	99	2	2
123	47	2	2	2	4	4	1	1	1	2	1	1	2	1	146	92	128	97	22.1	2	3	1548.6	2.8	1	5	1	7.79	1	87.5	2	28.1	2	131	8.9	2.13	0.81	4.77	3.46	1.73	2.75723	20	1	2	99	99	99	99	2	2
124	63	3	2	2	2	3	1	1	2	2	1	2	2	2	174	93	79	100	28.5	3	3	939.1	4.7	1	5	2	5.82	1	86.1	2	27.2	2	150	5.5	3.06	0.98	6.82	6.1	0.64	10.6562	29	1	1	1	1	2	1	1	1
125	75	3	2	4	2	3	1	1	2	2	1	2	2	1	131	49	75	100	21.5	2	3	309.5	16.4	1	4	99	10.2	1	87.4	2	28.2	2	132	5.1	2.08	999	5.52	3.97	1.53	3.60784	13	1	2	99	99	99	99	2	2
126	33	2	2	2	2	2	1	1	1	2	1	2	2	2	224	136	108	96	18.9	2	3	1602.7	7.7	1	5	2	2.9	1	79.5	1	27.5	2	113	4	2.18	999	6.56	4.62	1.93	3.39896	21	1	2	99	99	99	99	2	2
129	46	2	2	2	2	2	1	1	1	1	1	2	2	2	188	102	88	100	25.7	3	3	821.8	5.9	1	5	2	8.49	1	93	2	30.2	2	136	2.8	2.31	1.01	4.78	3.91	0.84	5.69048	11	1	1	2	2	2	99	1	1
130	54	3	2	2	3	3	1	1	1	2	1	1	2	2	150	65	102	100	26.9	3	4	259.4	21.5	1	4	99	7.56	1	86.9	2	26.5	2	129	4.5	2.06	1.13	6.71	5.23	1.45	4.62759	5	1	1	1	1	1	1	1	1
131	43	2	2	1	2	3	1	1	1	2	1	2	2	2	59	40	105	85	27	3	4	1296.8	3.5	1	5	2	4.36	1	74.8	1	22.5	1	130	5	999	999	6.12	4.87	1.22	5.01639	3	1	2	99	99	99	99	2	2
132	78	3	2	4	1	3	2	1	1	2	1	2	2	2	136	99	85	98	36	4	4	124.9	46.4	1	3	99	11.8	1	94.7	2	30.9	2	127	4.9	2.23	0.93	8.21	7.06	1.13	7.26549	11	1	1	2	2	2	99	1	1
133	64	3	1	2	2	4	1	2	2	2	1	2	2	2	150	116	71	100	20.7	2	4	110.2	75.1	2	2	99	9.02	1	80.9	2	27.6	2	114	3.9	2.19	0.83	5.14	3.92	1.19	4.31933	11	2	1	1	1	1	1	1	1
134	55	3	2	2	1	2	2	1	1	1	1	2	2	2	94	64	62	100	23	2	4	93.4	69.5	2	2	99	9.37	1	87	2	27.7	2	133	4.8	999	999	3.17	2.56	0.58	5.46552	4	2	1	99	99	99	99	2	2
135	67	3	2	2	2	2	2	1	1	1	1	2	2	2	79	58	100	99	27.6	3	4	106	57.7	1	3	99	11.2	1	71.1	1	23	1	131	3.5	2.16	999	3.97	3.5	0.46	8.63043	7	1	1	99	99	99	99	2	2
136	20	1	1	1	3	5	1	1	1	1	1	2	2	2	115	89	116	93	22.9	2	4	156	63.6	2	2	99	13.7	2	79.8	1	25.4	2	999	999	999	999	3.9	1.87	2.01	1.9403	15	2	1	99	99	99	99	2	2
137	66	3	1	2	2	2	2	2	2	2	1	1	2	2	148	108	107	97	25.7	3	4	22.7	461.6	2	99	99	13.6	2	96.1	2	30.2	2	152	3.2	999	999	2.69	2.44	0.23	11.6957	25	2	2	99	99	99	99	2	2
138	60	3	2	2	2	2	2	1	1	2	2	2	2	2	116	68	82	100	27.9	3	4	1120.4	3.9	1	5	2	7.76	1	80.3	2	24.6	1	113	5.5	2.06	999	4.77	4.08	0.67	7.1194	9	1	1	1	1	1	2	2	2
139	31	2	2	2	2	2	1	1	1	2	1	2	2	2	147	102	79	100	23.7	2	4	1829.6	2.5	1	5	2	6.88	1	77.4	1	24.5	1	119	5.8	2	999	4.36	3.69	0.74	5.89189	8	1	1	1	1	1	2	2	2
140	40	2	2	2	2	2	1	1	1	2	1	2	2	2	152	102	103	100	29.8	3	3	257.1	23	1	4	99	6.82	1	74.2	1	22.8	1	114	4.7	1.64	999	3.41	2.92	0.48	7.10417	22	1	1	1	1	1	2	2	2
141	59	3	2	2	2	3	2	1	1	2	1	1	2	2	136	105	93	99	22.1	2	4	144.3	41.5	1	3	99	12.8	2	76	1	25.1	2	999	999	999	999	2.89	2.42	0.46	6.28261	7	2	1	99	99	99	99	2	2
142	56	3	2	2	2	3	2	1	1	2	1	1	2	2	190	120	69	97	31.6	4	4	1672.4	2.5	1	5	2	9.53	1	93.2	2	29	2	138	4.9	2.09	999	5.28	4.4	0.87	6.06897	20	1	1	2	2	2	99	1	2
143	38	2	2	2	2	3	1	1	2	2	1	1	2	2	143	86	91	100	25.6	3	3	767.9	6.6	1	5	1	6.77	1	75.1	1	23.3	1	167	6.1	2.38	999	4.36	3.48	0.87	5.01149	16	1	1	2	2	2	99	1	1
144	61	3	2	2	2	2	1	1	1	2	1	1	2	1	119	84	90	99	21.4	2	2	110.3	56.2	1	3	99	11.2	1	90.8	2	28.6	2	140	3.7	2.09	999	3.76	3.18	0.57	6.59649	2	1	1	2	2	2	99	1	1
145	57	3	1	2	4	1	1	1	2	1	1	1	2	1	149	96	82	98	23.7	2	3	122.7	67.9	2	2	99	15.4	2	86.3	2	28.2	2	130	3.5	999	999	3.52	2.56	0.66	5.33333	9	2	1	1	1	1	1	1	1
146	61	3	1	2	3	4	2	2	2	1	2	2	1	1	96	67	112	100	34.1	4	3	149.5	53.3	1	3	99	8.84	1	81.3	2	28.2	2	123	6	1.83	999	2.87	2.27	0.44	6.52273	9	1	1	1	1	1	1	1	1
147	34	2	1	2	2	2	1	1	1	1	2	2	2	2	122	86	81	99	22.9	2	4	167.9	52.5	1	3	99	12.1	1	82.1	2	24.7	1	133	3.4	2.32	999	2.69	1.57	1.11	2.42342	21	1	1	1	1	1	2	2	2
148	28	1	2	2	3	1	1	1	3	2	2	2	1	2	121	87	76	100	20.4	2	3	1014.9	5.1	1	5	2	5.59	1	65.1	1	20.9	1	129	2.9	2.32	999	3.28	1.8	1.46	2.24658	8	1	1	1	1	1	1	1	1
149	73	3	2	4	2	3	1	1	2	2	1	1	2	1	151	101	64	99	38.6	4	3	691	6.9	1	5	2	9.9	1	73.9	1	21.7	1	123	4.9	2.12	999	6.82	5.8	1.01	6.75248	12	1	2	99	99	99	99	2	2
150	70	3	2	3	1	2	1	1	1	2	1	2	2	2	112	58	138	99	26.9	3	4	262.8	20.1	1	4	99	7.1	1	81.3	2	24.6	1	118	999	999	999	3.18	2.7	0.46	6.91304	5	1	2	99	99	99	99	2	2
151	51	3	2	2	2	1	1	1	2	1	2	2	2	2	119	99	96	98	31.6	4	4	112.8	56.7	1	3	99	11.7	1	83.3	2	26.7	2	128	4.4	2.07	0.98	1.88	1.37	0.5	3.76	53	1	2	99	99	99	99	2	2
152	31	2	2	1	2	3	2	1	2	2	2	2	2	2	101	68	99	99	24.8	2	3	56.9	138.3	2	99	99	10.8	1	82.6	2	25.7	2	999	999	999	999	2.16	0.95	1.2	1.8	5	2	1	2	2	2	99	1	1
154	45	2	2	2	2	3	1	1	1	1	1	2	2	2	170	90	95	100	32.9	4	3	73	96.2	2	99	99	8.64	1	85.2	2	27.3	2	142	3.5	999	999	4.16	2.94	1.01	4.11881	4	2	1	2	2	2	99	1	1
155	25	1	2	2	2	1	1	1	2	2	2	2	2	1	108	81	123	99	28.6	3	3	56.1	146.8	2	99	99	9.61	1	69.3	1	19.5	1	140	4.4	2.32	0.81	2.16	1.05	1.1	1.96364	26	2	1	1	1	2	1	1	2
156	55	3	2	2	3	2	2	1	2	2	1	2	2	1	204	114	101	100	27.3	3	4	217.1	26.3	1	4	99	6.45	1	94.7	2	30.1	2	126	3.9	1.86	999	3.1	2.22	0.87	3.56322	20	1	1	1	1	1	2	2	2
157	51	3	1	2	4	1	1	2	2	2	1	1	2	1	153	73	53	100	28.7	3	4	1609.4	3.56	1	5	2	8.78	1	82.8	2	26.9	2	128	6.5	1.72	999	3.92	3.27	0.64	6.125	17	1	2	99	99	99	99	2	2
158	27	1	2	2	2	3	2	1	1	2	2	2	2	2	133	103	130	97	30.1	4	4	54.1	150.7	2	99	99	11.7	1	69.7	1	20.4	1	140	3.6	999	999	2.51	1.93	0.39	6.4359	16	2	1	1	1	1	1	1	2
159	49	2	2	2	2	2	1	1	1	2	1	2	2	1	132	79	70	100	19.4	2	3	1064.3	4.3	1	5	1	5.42	1	72.8	1	23.4	1	140	3.6	999	999	3.28	2.73	0.54	6.07407	10	1	1	1	2	2	1	1	1
160	30	2	2	2	2	2	1	1	1	2	2	2	1	2	126	87	124	99	20.4	2	3	65.8	117.7	2	99	99	12.5	2	96.1	2	30	2	140	3.7	2.18	999	5.62	4.19	1.11	5.06306	9	2	1	1	1	1	1	1	1
161	58	3	2	2	2	3	2	1	2	2	1	2	2	2	118	90	86	100	25.8	3	3	164.6	35.7	1	3	99	8.07	1	78.7	1	24.2	1	126	4.1	999	999	3.79	3.04	0.74	5.12162	10	1	1	1	1	2	1	1	2
162	49	2	2	2	2	2	2	2	2	1	1	2	2	2	141	75	90	98	20.6	2	4	192.7	41.6	1	3	99	15.7	2	88.8	2	27.9	2	139	5	2.1	999	2.77	2.34	0.4	6.925	14	2	1	2	2	2	2	1	1
163	15	1	1	1	2	5	1	1	1	1	2	2	2	2	102	52	123	65	18.4	1	4	86.4	133.4	2	99	99	13.8	2	78.3	1	23.4	1	125	4.6	999	999	2.94	1.06	1.87	1.57219	35	2	1	1	1	1	2	2	2
164	15	1	1	1	2	5	2	1	1	1	2	2	2	2	138	108	98	100	29.8	3	4	659	12.8	1	5	2	5.7	1	82.5	2	23.5	1	134	3	1.2	0.41	5.72	5.29	0.42	13.619	45	1	1	1	1	1	1	1	2
165	46	2	1	1	2	1	1	2	2	2	1	2	2	2	127	97	93	97	27.7	3	2	1037.4	6	1	5	2	14.5	2	80.3	2	26.5	1	138	3.5	2.34	1.01	3.14	2.61	0.52	6.03846	6	2	1	2	2	2	99	1	1
166	75	3	2	4	1	3	2	1	1	2	1	2	2	2	208	129	100	98	26.1	3	3	149.1	38	1	3	99	9.19	1	70.6	1	21.6	1	145	6.3	2.34	0.93	4.1	3.3	0.78	5.25641	14	1	1	2	2	2	99	1	1
167	14	1	2	1	3	5	1	1	1	2	2	2	2	2	127	91	134	73	20.9	2	4	1967.1	2.8	1	5	2	11.5	1	87.5	2	28.7	2	129	7.7	1.34	999	2.18	1.07	1.09	2	3	1	2	99	99	99	99	2	2
168	47	2	2	2	3	1	1	1	1	2	2	2	1	1	112	77	116	100	23.6	2	3	1268.4	3.5	1	5	2	6.6	1	81.8	2	28	2	146	4.5	2	999	2.98	2.74	0.23	12.9565	10	1	2	99	99	99	99	2	2
169	45	2	2	2	2	2	2	1	1	2	2	2	2	2	119	75	71	94	30.4	4	4	84.1	81.7	2	2	99	11.8	1	75.4	1	23.3	1	136	3.4	999	999	4.14	3.26	0.87	4.75862	9	2	2	99	99	99	99	2	2
170	18	1	2	1	3	5	2	1	1	2	2	2	2	2	106	78	87	99	26.6	3	3	66.9	128.1	2	99	99	12.9	2	79.3	1	25.9	2	138	4.1	2.15	0.72	3.36	1.63	1.72	1.95349	41	2	1	2	2	2	99	1	1
171	53	3	2	2	2	3	1	1	1	2	2	2	2	2	80	48	81	36	24.2	2	4	110.4	57.7	1	3	99	9.87	1	87.1	2	25.8	2	124	7.4	2.7	999	2.47	1.6	0.87	2.83908	12	1	1	99	99	99	99	2	2
172	19	1	2	1	2	3	1	1	1	2	2	2	2	2	89	54	76	100	27.4	3	4	43.8	206.6	2	99	99	4.39	1	94.2	2	28.7	2	133	4.5	2.06	999	2.06	1.03	1.02	2.01961	7	2	1	1	1	2	1	1	1
173	71	3	1	2	2	3	1	1	1	2	2	2	2	2	107	60	90	79	22	2	3	275.8	25.5	1	4	99	17.8	2	91.1	2	29.5	2	132	8.3	2.34	0.92	2.16	1.63	0.52	4.15385	10	2	2	99	99	99	99	2	2
174	74	3	2	2	2	3	2	1	2	2	1	2	2	1	169	118	181	100	25.7	3	4	116.4	50.7	1	3	99	12.6	2	95.8	2	30.2	2	135	4.5	999	999	3.54	2.7	0.84	4.21429	14	2	1	2	2	2	99	1	1
176	70	3	1	2	1	3	2	1	1	1	2	2	2	2	108	71	104	100	22.5	2	3	131.4	60.1	2	2	99	8.79	1	82.6	2	24.3	1	135	4.7	999	999	2.24	1.61	0.63	3.55556	10	2	2	99	99	99	99	2	2
177	22	1	1	1	2	2	2	1	1	1	2	2	2	2	106	81	80	100	21.2	2	4	217	42.6	1	3	99	8.7	1	83.4	2	27.6	2	124	3.7	2.15	999	2.76	0.91	1.84	1.5	8	1	1	1	1	2	2	2	2
178	48	2	2	2	2	2	1	1	1	2	1	2	2	2	117	86	123	100	20.1	2	4	68	103	2	99	99	9.32	1	84.5	2	28	2	121	4.6	999	0.6	3.98	3.15	0.81	4.91358	8	2	1	2	2	2	99	1	1
180	41	2	2	2	2	2	2	1	1	1	1	2	2	1	161	97	93	100	36.1	4	3	70.3	102.4	2	99	99	12.7	2	93.1	2	30.6	2	140	4.3	2.32	0.8	3.85	3.38	0.46	8.36957	9	2	1	2	2	2	99	1	1
181	61	3	2	2	2	3	1	1	2	2	1	1	2	2	126	87	102	93	35.2	4	3	2863.5	1.3	1	5	2	7.84	1	70	1	22.7	1	999	999	999	999	5.42	4.5	0.91	5.95604	9	1	2	99	99	99	99	2	2
182	62	3	1	2	2	3	2	1	1	2	2	2	2	2	120	40	120	97	26.6	3	4	98	86.5	2	2	99	15.7	2	88.2	2	26.3	2	126	4.6	999	999	4.16	3.24	0.91	4.57143	4	2	2	99	99	99	99	2	2
183	34	2	1	2	2	2	1	1	1	1	2	2	2	2	106	75	106	100	26.1	3	4	143	63.2	2	2	99	14	2	93.5	2	27	2	116	7.3	999	999	3.21	1.94	1.27	2.52756	3	2	2	99	99	99	99	2	2
184	50	2	2	2	2	3	1	1	1	2	1	1	2	2	191	116	82	100	37.3	4	4	3270.8	1.2	1	5	2	5.05	1	80.2	2	25.8	2	139	6.3	1.9	1	6.21	5.12	1.09	5.69725	12	1	1	99	99	99	99	2	2
185	42	2	2	1	2	1	1	1	1	2	1	2	2	2	180	104	74	100	22.7	2	3	1143.3	4.1	1	5	2	10.6	1	80.5	2	27.3	2	999	1.8	1.82	999	4.9	3.88	0.92	5.32609	16	1	2	99	99	99	99	2	2
186	49	2	2	2	2	2	2	1	1	2	2	2	2	2	105	64	93	98	26	3	3	71.7	96.5	2	99	99	10.1	1	84.8	2	29.6	2	134	3.3	999	999	3.18	2.58	0.59	5.38983	5	2	1	2	2	2	99	1	1
188	40	2	1	2	2	2	2	3	3	1	2	2	2	2	115	76	117	100	22.1	2	3	98.8	93.6	2	99	99	15.3	2	78.4	1	24.6	1	126	4.8	2.34	999	2.58	1.48	1.09	2.36697	5	2	1	1	1	1	1	1	1
189	70	3	2	2	2	3	2	1	1	2	2	2	2	2	131	70	78	93	30.1	4	4	90.5	68.6	2	2	99	10	1	83.9	2	25.7	2	130	2.9	999	999	3.8	2.95	0.84	4.52381	9	2	1	2	2	2	99	1	1
190	67	3	2	2	2	3	2	1	1	2	2	2	2	2	96	58	99	100	20.6	2	4	173.3	32.7	1	3	99	11.4	1	82.3	2	25.4	2	139	3.5	2.23	999	3.81	3.23	0.57	6.68421	17	1	1	99	99	99	99	2	2
191	33	2	2	2	2	2	1	1	1	2	2	2	2	2	77	58	94	100	22.5	2	4	83.1	88.2	2	2	99	11.3	1	76.9	1	25.5	2	121	3.7	2.06	0.79	2.64	1.3	1.32	2	4	2	1	1	1	2	1	1	2
192	31	2	2	2	2	2	1	1	1	1	2	2	2	2	80	60	92	88	26.1	3	4	76	99	2	99	99	12.4	2	88.8	2	26.5	2	135	4.8	2.23	999	2.94	1.3	1.63	1.80368	8	2	2	99	99	99	99	2	2
193	22	1	2	2	3	1	1	1	1	2	1	2	2	1	160	110	130	99	21.6	2	4	152.5	47.5	1	3	99	10.7	1	77.2	1	22.9	1	132	3.3	2.25	0.61	2.56	1.41	1.41	1.8156	39	1	2	99	99	99	99	2	2
194	56	3	1	2	4	1	1	1	3	1	1	2	2	2	187	109	92	99	22.3	2	3	92.7	94.1	2	99	99	15.4	2	86.1	2	27.4	2	136	3.2	2.37	999	3.74	3.18	0.55	6.8	9	2	1	2	2	2	99	1	1
195	50	2	1	2	3	1	1	1	1	1	2	2	2	2	99	78	81	100	26.6	3	4	91.1	98.2	2	99	99	13	2	76.4	1	26.1	2	128	3.5	2.07	999	4.16	3.36	0.8	5.2	9	2	1	2	2	2	99	1	1
196	50	2	2	2	2	3	2	1	1	2	2	2	2	2	95	70	90	98	21.4	2	4	77.2	88.3	2	2	99	7.39	1	72.3	1	21.2	1	133	3.7	999	999	3.16	2.26	0.9	3.51111	8	2	1	2	2	2	99	1	1
197	61	3	2	2	4	1	1	1	1	1	2	2	2	1	95	60	97	99	26.4	3	4	76.4	85.8	2	2	99	14	2	86.4	2	27.7	2	999	3.9	999	999	2.36	1.16	1.2	1.96667	7	2	1	2	2	2	99	1	1
198	45	2	1	2	2	2	1	1	1	1	1	2	2	2	181	103	114	78	81.9	4	4	90.6	101	2	99	99	19	2	80.2	2	24.1	1	999	999	999	999	6.89	6.17	0.71	9.70423	10	2	1	2	2	2	99	1	1
199	58	3	1	1	2	3	1	3	1	2	2	1	2	2	125	84	119	98	31.2	4	3	129.9	63.3	2	2	99	14.3	2	83.6	2	26.8	2	128	4.4	2.31	0.85	4.36	3.7	0.66	6.60606	18	2	2	99	99	99	99	2	2
200	69	3	1	2	2	3	1	1	1	2	1	1	2	2	160	74	95	100	20.1	2	2	450.7	14.5	1	5	2	8.05	1	72.6	1	23.2	1	133	4.6	2.06	0.77	4.06	3.35	0.71	5.71831	4	1	1	1	1	2	2	2	2
201	45	2	2	2	2	2	1	1	1	1	2	2	2	2	104	67	105	100	25.4	3	2	199.2	30.2	1	3	99	6.37	1	73.9	1	23	1	105	4.7	1.52	0.72	3.28	2.57	0.71	4.61972	21	1	2	99	99	99	99	2	2
202	22	1	2	1	2	1	1	1	1	1	1	2	2	2	148	82	107	100	31.3	4	4	956	5.7	1	5	2	5.79	1	79.6	1	22.8	1	999	999	999	999	3.82	3.22	0.63	6.06349	7	1	2	99	99	99	99	2	2
203	55	3	2	3	2	3	1	1	1	1	1	2	1	2	138	94	90	97	20.5	2	2	648	7.4	1	5	2	6.7	1	77.2	1	26.4	2	140	4.5	2.47	0.81	2.98	2.1	0.88	3.38636	9	1	1	1	1	1	1	1	1
205	63	3	2	1	2	3	1	1	1	2	2	2	2	2	131	72	76	100	25.9	3	4	60.4	111.8	2	99	99	11.7	1	91.5	2	27.9	2	137	3.3	2.3	0.81	3.42	2.93	0.49	6.97959	6	2	1	1	1	2	1	1	1
206	33	2	2	2	3	1	2	1	1	2	2	2	2	2	114	79	86	99	22.1	2	3	69.1	109.1	2	99	99	12.4	2	103	3	34.5	2	126	4.7	2.13	999	4.03	3.01	0.83	4.85542	6	2	1	1	1	2	1	1	2
207	54	3	1	2	3	1	1	3	1	2	2	2	2	2	104	74	115	100	32.7	4	4	98.6	88.3	2	2	99	16.2	2	104	3	31	2	123	6.6	2.05	0.92	4.37	3.53	0.64	6.82812	5	2	1	1	1	1	2	2	2
208	34	2	1	2	2	1	1	1	1	2	1	2	2	2	140	99	106	100	29.1	3	4	289.8	28	1	4	99	9.5	1	91.8	2	31.7	2	126	7	1.75	999	3.88	2.87	1	3.88	2	1	2	99	99	99	99	2	2
210	58	3	2	2	3	1	1	1	1	2	1	2	2	1	137	67	82	100	36.3	4	4	67.2	100.5	2	99	99	12	2	82.3	2	26.6	2	140	3.9	999	999	4.79	4.11	0.68	7.04412	14	2	1	2	2	2	99	1	1
211	52	3	2	2	3	1	1	1	1	2	2	2	2	1	115	76	93	100	20.2	2	2	70.8	96.7	2	99	99	10.7	1	100.8	3	31.6	2	137	4.5	999	999	3.22	2.4	0.81	3.97531	6	2	1	2	2	2	99	1	1
212	63	3	1	2	2	3	1	1	1	2	1	2	2	2	145	31	51	100	21.7	2	2	79.8	109.2	2	99	99	11.3	1	92.2	2	28.7	2	999	999	999	999	3.27	2.88	0.39	8.38462	10	2	1	99	99	99	99	2	2
213	16	1	2	1	2	1	2	1	1	1	1	2	2	2	193	130	135	100	23.5	2	4	1375.6	4	1	5	2	8.5	1	88.4	2	28.7	2	127	5.9	1.79	0.8	2.1	1.1	1	2.1	13	1	2	99	99	99	99	2	2
214	50	2	2	2	2	3	2	1	1	2	1	2	2	1	196	67	134	98	26.2	3	4	74.8	91.5	2	99	99	11	1	89	2	28	2	125	4.5	2.07	0.88	3.12	2.56	0.55	5.67273	15	2	1	1	1	1	2	2	2
215	54	3	2	2	3	1	1	1	1	2	1	1	2	1	129	74	96	90	30.5	4	4	113.5	55.7	1	3	99	14	2	88.7	2	26.9	2	119	5.4	1.97	999	3.16	1.88	0.52	6.07692	10	2	2	99	99	99	99	2	2
216	76	3	1	2	2	3	1	2	1	2	1	2	2	1	68	41	62	98	30.9	4	4	227.8	23.3	1	4	99	15.7	2	91.3	2	31.4	2	999	999	999	999	3.18	2.64	0.42	7.57143	17	2	1	2	2	2	99	1	1
217	28	1	1	1	2	3	1	2	2	1	2	2	2	2	103	67	92	100	22.8	2	4	172.2	53	1	3	99	13.1	2	84.6	2	27.1	2	118	5.1	999	0.88	2.89	1.82	1.06	2.72642	1	2	2	99	99	99	99	2	2
218	68	3	1	2	3	4	1	1	2	2	2	2	2	1	85	55	81	87	26.9	3	4	116	69.8	2	2	99	8.79	1	82.9	2	27.1	2	134	3.7	999	999	3.2	1.9	1	3.2	3	2	2	99	99	99	99	2	2
219	31	2	2	2	3	1	1	1	1	2	2	2	2	1	126	93	125	98	22.5	2	4	56.8	138.6	2	99	99	11.7	1	78.9	1	24.9	1	138	3.7	999	999	2.73	2.05	0.44	6.20455	24	2	1	2	2	2	99	1	1
220	60	3	1	2	4	1	1	2	2	1	2	2	2	1	120	84	162	93	24.8	2	4	115	72.4	2	2	99	14.4	2	95.4	2	31.4	2	139	3.6	2.31	0.82	4.5	2.6	1.3	3.46154	12	2	1	1	1	2	1	1	1
221	46	2	1	2	2	2	2	2	2	1	2	2	2	2	116	41	101	100	22.1	2	3	108	82.1	2	2	99	8.18	1	77.5	1	24.1	1	136	5.7	2.13	0.89	2.16	1.14	1	2.16	34	2	2	99	99	99	99	2	2
222	21	1	2	1	2	3	2	1	1	2	2	2	2	2	125	63	77	99	21.9	2	4	74.5	109.7	2	99	99	14.5	2	75.1	1	23.8	1	134	3.6	2.38	1	1.94	0.9	1.04	1.86538	18	2	1	2	2	2	99	1	1
223	58	3	1	2	2	1	1	2	2	2	1	1	2	2	151	69	45	97	27.8	3	4	405	18	1	4	99	7.03	1	81.2	2	26.6	2	118	6.9	999	999	3.92	3.44	0.47	8.34043	2	1	2	99	99	99	99	2	2
226	14	1	1	1	2	5	1	1	1	2	2	2	2	2	111	53	132	97	20.8	2	3	45.6	282.7	2	99	99	7.17	1	79.6	1	54.2	3	140	4	2.44	0.98	2.1	0.96	1.14	1.84211	19	2	1	2	2	2	99	1	1
227	58	3	1	2	3	4	1	1	3	2	1	1	2	2	160	100	142	100	28.6	3	4	260.1	28.4	1	4	99	5.16	1	67.7	1	22.4	1	125	5.3	1.92	0.77	3.08	2.55	0.52	5.92308	19	1	1	1	1	1	1	1	2
228	52	3	1	2	2	2	2	2	2	2	2	2	2	2	108	70	114	98	20.9	2	3	106.1	81.8	2	2	99	15	2	93.8	2	30.9	2	129	2.7	999	999	2.13	1.27	0.86	2.47674	17	2	1	2	2	2	99	1	1
229	49	2	1	2	2	2	2	1	1	2	2	2	2	2	100	80	126	100	20.1	2	4	277	27.3	1	4	99	10.7	1	84	2	26.7	2	131	4.7	2.4	999	3.61	3.04	0.57	6.33333	13	1	1	1	1	2	1	1	2
230	68	3	1	2	2	2	2	1	1	1	2	2	2	2	125	67	97	100	20.3	2	3	877.6	6.8	1	5	2	6.85	1	84	2	27.3	2	125	5.2	2.51	1.07	4.13	3.77	0.36	11.4722	11	1	1	2	2	2	99	2	2
231	18	1	1	1	3	5	2	1	1	1	2	2	2	2	109	71	103	98	20.3	2	4	65.5	176.9	2	99	99	12.6	1	87.6	2	27.9	2	139	3.8	2.33	1	2.81	1.54	1.26	2.23016	29	2	1	1	1	2	2	1	2
232	70	3	1	2	2	3	2	3	1	2	1	2	2	2	118	70	64	98	21.8	2	4	139.4	56.2	1	3	99	10.7	1	62.2	1	20.6	1	125	8.8	2.22	999	3.24	2.45	0.79	4.10127	6	1	1	99	99	99	99	2	2
233	72	3	1	2	2	4	1	1	3	2	2	1	2	2	135	62	114	92	29.1	3	4	241	29.7	1	4	99	10.8	1	72.6	1	25.3	2	136	5.6	1.93	0.93	4.21	3.4	0.81	5.19753	19	1	2	99	99	99	99	2	2
235	54	3	2	2	2	3	2	1	1	2	1	1	2	2	178	92	87	95	22.4	2	3	165	36.2	1	3	99	8.82	1	84.7	2	27.8	2	120	4.7	999	999	4.13	3.12	1	4.13	6	1	1	2	2	2	99	1	1
236	55	3	2	2	3	2	1	1	1	2	1	2	2	1	235	160	120	98	28.6	3	4	75.9	88.3	2	2	99	14.7	2	91.2	2	30.4	2	999	4.2	999	0.87	2.71	2.23	0.48	5.64583	8	2	1	2	2	2	99	1	1
238	74	3	1	2	2	1	1	3	2	2	1	1	2	2	129	71	58	95	28.2	3	4	209.7	34.7	1	3	99	8.59	1	91.8	2	29.4	2	130	10	2.04	1.11	4.01	3.2	0.81	4.95062	7	1	1	2	2	2	99	1	1
239	52	3	1	2	3	2	1	2	2	2	1	2	2	2	132	93	103	99	33.6	4	4	81	111.6	2	99	99	9.62	1	84.4	2	27.7	2	131	3.9	2.12	999	2.71	2.25	0.46	5.8913	8	2	1	2	2	2	99	1	1
240	40	2	2	2	2	3	1	1	1	1	2	2	2	2	94	63	42	95	22.4	2	3	100.2	68.3	2	2	99	8.06	1	62.2	1	18.6	1	136	4.4	2.14	0.73	2.83	1.91	0.91	3.10989	7	2	1	1	1	1	1	1	1
241	16	1	1	1	2	3	2	1	1	1	2	2	2	2	101	54	120	100	18.1	1	4	48.6	255.7	2	99	99	7.21	1	76.3	1	23.2	1	138	4.1	2.14	0.94	2.01	0.9	1.1	1.82727	26	2	1	2	2	2	99	1	1
243	52	3	2	2	2	2	2	1	1	2	1	2	2	2	180	95	84	100	34.8	4	3	2952.6	1.3	1	5	2	5.5	1	73	1	20.7	1	136	5.7	1.85	999	4.41	3.94	0.47	9.38298	11	1	2	99	99	99	99	2	2
244	62	3	2	2	2	2	2	1	1	2	1	2	2	1	157	60	86	100	23.8	2	4	1739	2.3	1	5	1	7.3	1	76.4	1	22.8	1	140	2.4	2.37	0.74	4.18	3.27	0.91	4.59341	21	1	1	1	1	2	1	1	1
245	42	2	2	2	2	2	2	1	1	2	1	2	2	1	162	99	102	91	22.4	2	4	1286.9	3.6	1	5	1	6.6	1	83.4	2	27	2	133	3.4	2.21	1.13	3.1	2.51	0.59	5.25424	19	1	1	1	1	2	1	1	1
246	62	3	2	2	3	4	1	1	1	2	1	1	2	1	188	71	57	100	32.4	4	4	360.1	14.3	1	5	2	12.9	2	82.6	2	27.8	2	138	4.2	2.9	0.97	3.66	3.24	0.41	8.92683	9	2	1	2	2	2	2	1	1
247	17	1	2	1	2	3	2	1	1	2	2	2	2	2	70	43	138	100	24.1	2	4	518.3	12.2	1	5	2	9.1	1	74.5	1	23.9	1	127	3.2	999	999	2.21	1.1	1.1	2.00909	4	1	2	99	99	99	99	2	2
248	22	1	1	1	2	2	2	1	1	2	2	2	2	2	93	56	129	98	21.8	2	4	121.3	83.4	2	2	99	12.6	1	86.4	2	27.1	2	999	5.8	2.18	0.98	2.01	0.8	1.2	1.675	5	2	1	2	2	2	99	1	1
249	34	2	2	2	3	1	1	1	1	1	1	2	2	1	230	132	84	100	22.6	2	4	952.4	5.3	1	5	2	8.39	1	84.8	2	27.8	2	125	5.1	2.24	999	3.24	2.24	0.99	3.27273	5	1	1	1	1	1	1	2	2
251	52	3	1	2	2	2	2	1	1	1	2	2	2	2	132	71	104	100	21.4	2	4	112.3	76.6	2	2	99	13	2	103	3	32.6	2	130	3.6	1.99	0.75	3.84	2.76	0.93	4.12903	3	2	1	1	1	2	99	1	2
253	38	2	1	2	2	2	2	2	2	1	2	2	2	2	74	44	92	100	22.7	2	4	68.3	144.8	2	99	99	9.25	1	83.1	2	26	2	114	4.2	999	999	2.86	1.49	1.37	2.08759	20	2	2	99	99	99	99	2	2
254	18	1	2	1	2	2	1	1	1	1	1	2	2	2	138	97	111	100	22	2	3	84.3	98.1	2	99	99	14	2	80.7	2	25.9	2	132	2.7	2.19	999	2.1	1.1	0.99	2.12121	9	2	1	2	2	2	99	1	1
255	29	1	2	2	2	2	1	1	1	1	2	2	2	2	90	63	108	100	21.5	2	4	119.8	59.4	1	3	99	9.69	1	80.7	2	24.6	1	130	3.3	2.08	0.69	2.36	1.17	1.18	2	16	1	1	2	2	2	99	1	1
256	68	3	1	2	2	3	1	2	1	2	2	2	2	2	96	72	107	96	27.6	3	4	81.4	105.1	2	99	99	15.5	2	99.8	2	31.8	2	134	4.5	2.17	0.79	3.09	2.01	0.88	3.51136	5	2	1	2	2	2	99	2	2
257	77	3	2	4	3	4	1	1	1	2	1	1	2	1	215	115	132	93	21.4	2	4	60.6	106.9	2	99	99	14.2	2	93.5	2	29.5	2	140	3.9	999	999	3.94	3.58	0.46	8.56522	5	2	1	2	2	2	99	1	1
258	60	3	2	2	3	4	1	1	1	2	1	1	2	1	80	64	71	100	28.2	3	3	191.7	29.8	1	4	99	11.7	1	76.8	1	24.2	1	137	5	2.76	1.07	3.82	3.16	0.66	5.78788	12	1	1	1	1	1	1	1	2
259	15	1	1	1	3	5	1	1	1	1	2	2	2	1	144	95	64	63	20.8	2	3	66.9	179.2	2	99	99	20	2	64.3	1	23.8	1	138	7.3	2.35	0.84	2.14	0.91	1.23	1.73984	63	2	1	2	2	2	99	1	1
260	35	2	1	2	4	1	1	1	1	1	2	2	2	1	129	95	95	88	24.1	2	3	80.6	121.7	2	99	99	12	1	86.9	2	26.8	2	137	3.9	999	999	2.24	0.92	1.32	1.69697	14	2	1	2	2	2	99	1	1
261	36	2	1	2	2	2	1	1	1	1	1	2	2	2	169	99	78	100	23.4	2	3	3270.8	1.7	1	5	2	9.74	1	83.2	2	25.8	2	137	6.7	1.94	999	3.66	2.95	0.71	5.15493	8	1	2	99	99	99	99	2	2
262	60	3	1	2	2	2	2	2	2	1	2	2	2	2	98	36	60	96	27.5	3	4	335	21.1	1	4	99	12.4	1	89.6	2	28.2	2	111	6.9	1.98	1.26	2.96	2.11	0.85	3.48235	2	1	2	99	99	99	99	2	2
263	46	2	1	2	2	2	1	1	2	2	2	2	2	2	135	116	100	100	22.8	2	3	342.3	21.7	1	4	99	13.1	2	82.4	2	25.7	2	139	3.7	2.34	0.95	2.54	1.46	1.08	2.35185	2	2	1	1	1	2	1	1	1
264	18	1	2	1	2	2	1	1	1	1	2	2	2	2	107	35	99	99	21.4	2	4	73.8	114.4	2	99	99	10.8	1	84.7	2	27.2	2	123	3.8	2.1	0.8	2.28	1.1	1.17	1.94872	13	2	1	99	99	99	99	2	2
265	32	2	2	2	2	2	1	1	1	1	2	2	1	2	103	59	50	99	23.1	2	2	65	117.8	2	99	99	12.7	2	89.3	2	28.3	2	138	2.9	2.24	0.79	2.51	1.3	1.2	2.09167	7	2	1	1	1	2	1	1	1
266	31	2	2	2	2	2	1	1	1	1	1	2	2	2	160	100	101	90	21.3	2	4	75.7	99.5	2	99	99	14.3	2	87.9	2	28.1	2	135	5.9	999	999	2.51	1.35	1.16	2.16379	4	2	1	1	1	2	1	1	1
267	46	2	2	2	2	2	1	1	1	1	1	2	2	2	198	141	110	94	26.3	3	4	1008	4.6	1	5	2	6.12	1	76.3	1	22.8	1	128	5.7	2.04	0.79	4.54	3.85	0.69	6.57971	6	1	1	1	1	2	1	2	2
268	60	3	1	2	2	3	2	2	2	2	2	2	2	2	167	136	91	99	21.8	2	3	133.5	60.9	2	2	99	13.8	2	80.8	2	25.6	2	134	3.1	2.06	0.71	2.24	1.14	1.08	2.07407	7	2	1	1	1	2	2	2	2
269	15	1	2	1	3	5	1	1	1	2	2	2	2	1	85	49	88	99	21	2	3	61.4	146.8	2	99	99	7.51	1	71.3	1	22.3	1	129	4.5	999	0.81	2.32	1.11	1.2	1.93333	4	2	1	2	2	2	99	1	1
270	72	3	2	2	2	3	2	1	1	2	2	1	2	2	124	87	88	96	22.8	2	3	68	94.9	2	99	99	13.8	2	89.4	2	27.4	2	116	3.7	1.95	0.6	4.16	3.29	0.87	4.78161	6	2	1	2	2	2	99	1	1
271	24	1	2	1	3	2	1	1	1	2	1	2	2	1	145	98	106	99	24.6	2	4	67.9	118.8	2	99	99	10.1	1	63.3	1	18.3	1	133	4.2	2.1	999	3.24	2.06	1.17	2.76923	13	2	1	2	2	2	99	1	2
272	58	3	1	2	4	1	1	1	2	2	1	2	2	1	199	109	61	99	27.6	3	3	173.4	45.4	1	3	99	15	2	86	2	27.6	2	138	3.3	2.38	999	3.26	2.45	0.81	4.02469	5	2	1	2	2	2	99	1	1
273	20	1	2	1	2	2	1	1	1	1	1	2	2	2	144	92	103	98	24.6	2	3	2281.4	2.1	1	5	2	5.91	1	75.3	1	23.3	1	128	6.1	1.3	999	4.52	3.71	0.81	5.58025	27	1	2	99	99	99	99	2	2
274	74	3	1	2	4	4	1	1	3	1	2	2	2	2	99	60	92	92	28.6	3	4	130.7	59.8	1	3	99	10.9	1	86.9	2	26.6	2	134	4.9	2.34	1.12	3.58	2.7	0.77	4.64935	8	1	1	1	1	1	2	2	2
275	64	3	1	2	2	3	1	2	1	2	2	2	2	2	112	71	99	69	25.1	3	4	187.1	40.7	1	3	99	13	2	80.5	2	25.9	2	130	5.4	2.04	1.07	2.96	2.25	0.71	4.16901	3	2	2	99	99	99	99	2	2
276	70	3	1	2	2	3	1	2	2	2	1	2	2	2	208	129	103	97	28.7	3	4	94.4	88.1	2	2	99	12.6	1	90.1	2	27.9	2	139	4.1	2.32	0.84	4.92	3.77	0.78	6.30769	4	2	1	2	2	2	99	1	1
277	83	3	1	2	2	3	2	1	1	2	2	2	2	2	111	67	114	100	21.2	2	3	220.2	32	1	3	99	7.95	1	67.5	1	20.2	1	137	3.3	2.25	0.96	3.27	2.48	0.79	4.13924	9	1	1	2	2	2	99	1	1
278	35	2	2	1	2	3	1	1	1	2	1	2	2	2	172	134	99	100	22.7	2	4	35.2	234.8	2	99	99	9.9	1	82.5	2	26.1	2	136	5.5	1.93	0.66	3.16	2.47	0.69	4.57971	4	2	1	1	1	1	1	1	2
281	36	2	1	2	2	2	1	1	1	1	2	2	2	2	102	71	162	98	23.7	2	2	101.7	92.5	2	99	99	11.8	1	84.2	2	26.4	2	138	4.6	2.15	0.87	2.29	1.17	1.12	2.04464	7	2	1	1	1	2	2	2	2
282	50	2	2	2	2	2	1	1	1	2	2	2	2	2	113	60	111	97	40.2	4	4	144.1	43	1	3	99	11.9	1	86.1	2	27.5	2	135	3.8	2.26	999	3.82	3.1	0.71	5.38028	13	1	1	1	1	2	2	2	2
283	63	3	1	2	4	4	1	1	2	2	2	1	2	1	144	78	98	100	28.2	3	4	208.5	36.1	1	3	99	11.6	1	89.1	2	29.1	2	137	5.4	2.25	0.83	6.75	5.15	1.12	6.02679	5	1	1	1	2	2	1	1	1
284	57	3	2	2	2	2	2	1	1	2	1	2	2	2	137	75	98	97	28.9	3	4	145.3	41.4	1	3	99	11.2	1	77.7	1	24	1	134	4.1	2.37	0.7	4.16	3.55	0.61	6.81967	12	1	1	1	1	1	1	1	1
285	29	1	2	1	2	2	1	1	1	1	2	2	1	2	93	61	135	98	22.8	2	3	196	33.6	1	3	99	3.75	1	82.7	2	26.3	2	137	2.9	1.97	0.78	2.77	1.28	1.36	2.03676	5	1	1	1	2	2	1	1	1
286	49	2	1	2	4	1	1	1	3	1	1	2	2	1	153	117	106	42	24.7	2	4	128.1	66.6	2	2	99	15.8	2	95.6	2	32.3	2	134	6.2	999	999	4.53	3.09	1.23	3.68293	10	2	1	2	2	2	99	1	1
287	14	1	1	1	2	5	1	1	1	2	2	2	2	2	100	67	99	98	21.6	2	2	45.6	282.7	2	99	99	11.6	1	85.5	2	27.5	2	136	4.1	999	999	2.33	1.15	1.28	1.82031	3	2	1	2	2	2	99	1	1
288	61	3	1	2	2	2	1	2	2	2	1	2	1	2	170	120	108	100	26.2	3	4	94.8	90.1	2	99	99	7.36	1	62.9	1	19.7	1	125	4.3	2.05	999	3.79	3.27	0.51	7.43137	5	2	1	2	2	2	99	1	1
289	53	3	2	2	2	2	2	1	1	2	1	2	1	2	233	133	84	100	24.2	2	4	1707.1	2.5	1	5	2	7.13	1	77.6	1	25.6	2	111	3.7	1.28	0.71	4.36	3.74	0.62	7.03226	18	1	2	99	99	99	99	2	2
290	14	1	1	1	2	5	1	1	1	1	2	2	2	2	92	65	109	100	21.3	2	3	58.8	210.9	2	99	99	9.97	1	90.3	2	28.1	2	137	3.9	2.25	0.71	2.11	1.02	1.08	1.9537	10	2	1	1	1	2	1	1	1
291	36	2	2	2	2	2	1	1	1	2	2	2	1	2	115	78	85	100	21.4	2	4	56.6	135	2	99	99	10.3	1	69.3	1	21.5	1	134	3.2	2.06	0.6	2.78	1.49	1.29	2.15504	3	2	1	2	2	2	99	1	1
292	60	3	1	2	3	2	1	1	3	2	2	2	2	2	105	77	108	85	25.4	3	4	111.1	75.3	2	2	99	13.4	2	89.8	2	28.6	2	137	5.8	999	999	3.18	2.43	0.71	4.47887	17	2	1	99	99	99	99	2	2
293	19	1	2	1	2	2	1	1	1	1	1	2	2	2	136	51	121	100	22.4	2	4	73.3	114	2	99	99	10	1	94	2	30.9	2	999	4	999	999	2.89	1.97	0.92	3.1413	11	2	1	2	2	2	99	1	1
294	54	3	1	2	2	2	1	1	1	1	1	2	2	2	178	138	98	99	26.2	3	3	108.9	78.7	2	2	99	15.7	2	95.8	2	33.1	2	100	7.3	0.94	0.55	4.24	3.78	0.56	7.57143	10	2	1	1	1	1	1	1	1
295	31	2	1	1	2	2	1	1	1	2	2	2	2	2	128	31	105	100	22.8	2	4	76.7	132	2	99	99	8.91	1	82.2	2	26.7	2	129	5	999	999	2.38	1.15	1.22	1.95082	19	2	2	99	99	99	99	2	2
296	69	3	2	2	2	2	1	1	1	2	2	2	2	2	119	88	100	98	23.7	2	3	85.7	73.3	2	2	99	13.2	2	93.8	2	30	2	127	4.3	2.18	999	3.62	3.11	0.51	7.09804	8	2	1	1	1	2	1	1	2
297	26	1	2	2	2	2	1	1	1	1	2	2	2	2	125	73	162	100	23.4	2	4	72.3	108.7	2	99	99	13.4	2	65.9	1	22	1	137	2.5	999	999	2.92	1.51	1.4	2.08571	9	2	1	2	2	2	99	1	1
298	30	2	2	1	2	2	1	1	1	1	2	2	2	2	110	73	97	100	21.7	2	4	94.8	77.2	2	2	99	7.93	1	71	1	21.2	1	131	2.5	2.1	0.6	2.24	1.06	1.18	1.89831	7	2	1	1	1	1	1	1	1
299	50	2	2	2	3	2	1	1	1	2	1	2	2	1	109	65	102	95	31.6	4	4	120.6	52.7	1	3	99	13.6	2	86.5	2	27.1	2	142	2.7	2.51	0.7	5.8	4.64	1.15	5.04348	4	2	1	1	1	1	1	1	2
300	49	2	2	2	4	1	1	1	1	2	2	2	2	1	167	48	80	100	24.3	2	4	73.5	93.8	2	99	99	12.7	2	97.3	2	30.6	2	136	3.6	2.13	0.8	2.79	2.12	0.66	4.22727	17	2	1	2	2	2	99	1	1
301	50	2	1	2	2	2	1	1	1	1	1	2	2	2	87	60	123	100	26.9	3	4	105.9	82.6	2	2	99	7.68	1	87.4	2	26.7	2	126	5.1	1.75	1.17	4.12	3.51	0.63	6.53968	8	2	1	1	1	1	2	2	2
302	50	2	1	2	2	2	1	1	1	2	1	1	2	2	190	128	126	86	32.6	4	4	163.8	49.9	1	3	99	12.3	1	90.6	2	30.7	2	141	4.5	999	999	3.94	3.36	0.58	6.7931	7	1	1	2	2	2	99	1	1
303	29	1	2	2	2	2	1	1	1	1	2	2	2	2	117	80	110	100	23.5	2	4	712.7	7.58	1	5	2	8.52	1	93.7	2	26.6	2	135	4.2	2.11	1.28	4.59	3.23	1.36	3.375	12	1	1	1	1	1	1	1	2
304	58	3	1	2	2	2	2	1	1	1	1	1	2	2	147	89	89	100	27.6	3	4	443.8	15.3	1	4	99	11	1	77.5	1	25.1	2	120	3.7	1.99	0.73	4.3	3.27	1.03	4.17476	32	1	1	99	99	99	99	2	2
305	44	2	1	2	2	2	1	1	3	1	2	2	2	2	91	76	91	98	22.3	2	4	62.2	156.6	2	99	99	15.5	2	91.5	2	30.2	2	134	4	2.29	999	2.66	1.88	0.78	3.41026	31	2	1	1	1	1	1	1	1
307	87	3	2	4	2	3	2	1	2	2	2	2	2	1	132	50	82	98	23.2	2	4	134.5	41.6	1	3	99	12.9	2	86.1	2	28.1	2	115	5.3	1.92	0.94	2.57	1.65	0.92	2.79348	15	2	2	99	99	99	99	2	2
308	68	3	2	2	2	4	2	1	1	2	1	2	2	1	142	110	101	96	23.2	2	4	60.5	109.8	2	99	99	12.4	2	85	2	30.2	2	132	4.3	999	0.79	3.72	2.97	0.75	4.96	7	2	1	1	1	1	2	2	2
309	43	2	2	2	2	2	1	1	1	1	1	2	2	2	150	90	108	99	34.3	4	4	1102.3	4.23	1	5	2	7.07	1	70.2	1	23.8	1	127	3.2	1.46	0.69	4.16	3.69	0.47	8.85106	11	1	1	1	1	2	1	1	1
310	22	1	2	1	2	2	1	1	1	1	2	2	2	2	103	58	73	98	21.9	2	4	74.3	109	2	99	99	10.4	1	92.4	2	32.7	2	135	3.3	2.3	0.83	2.52	1.29	1.23	2.04878	4	2	1	1	1	2	1	1	1
311	31	2	2	2	2	2	1	1	1	1	2	2	2	2	114	65	131	71	26.8	3	4	220.2	29	1	4	99	10.9	1	85.7	2	26.3	2	136	3.7	2.35	999	2.92	2.3	0.62	4.70968	28	1	1	2	2	2	99	1	1
312	36	2	2	2	2	2	2	1	1	2	2	2	2	2	96	71	96	100	23.2	2	3	65.9	113.2	2	99	99	10.9	1	71.1	1	22.5	1	128	2.8	1.92	0.73	3.12	2.02	1.1	2.83636	14	2	1	2	2	2	99	1	1
313	56	3	1	2	2	2	1	2	3	2	1	1	2	2	169	97	112	100	26.2	3	4	803	7.8	1	5	2	9.38	1	90.4	2	29.7	2	140	4.2	2	1.11	6.39	5.08	1.31	4.87786	5	1	1	99	99	99	99	2	2
314	39	2	1	1	2	3	1	3	3	1	1	2	2	2	152	110	115	100	25.9	3	4	172.7	49.4	1	3	99	12.2	1	84.8	2	27.7	2	126	2.9	1.77	0.71	2.32	1.82	0.5	4.64	37	1	2	99	99	99	99	2	2
315	24	1	2	2	2	2	2	1	1	2	2	2	2	2	109	60	107	86	26.3	3	4	75.9	104.5	2	99	99	12.7	2	73.1	1	19.6	1	128	5.3	999	999	2.37	1.23	1.14	2.07895	7	2	1	2	2	2	99	1	2
316	19	1	1	1	2	2	1	1	1	1	2	2	2	2	136	89	124	86	21.7	2	4	60.1	193.2	2	99	99	10.3	1	85.6	2	27.5	2	129	3.6	1.99	999	2.34	1.11	1.23	1.90244	16	2	2	99	99	99	99	2	2
317	60	3	1	2	4	4	1	1	3	2	1	1	2	1	192	108	68	99	34.2	4	4	626	10.2	1	5	2	9.25	1	84.5	2	27	2	139	4.4	1.79	1.05	3.81	2.71	0.93	4.09677	5	1	1	99	99	99	99	2	2
318	63	3	1	2	4	4	1	1	1	2	2	2	2	1	100	76	78	98	26.2	3	4	177.4	43.5	1	3	99	14.6	2	88.1	2	28.8	2	141	3.6	1.91	1.04	2.68	2.17	0.51	5.2549	19	2	1	1	1	1	2	2	2
319	58	3	1	2	2	2	1	1	1	1	1	2	2	2	103	75	100	73	23.2	2	4	84.3	104.3	2	99	99	12.7	1	87.8	2	28.3	2	140	3.4	999	999	2.76	2.07	0.69	4	22	2	1	1	1	1	1	2	2
320	72	3	2	2	2	3	2	1	1	2	2	1	2	2	108	78	79	96	22.7	2	4	76.7	82.6	2	2	99	10.7	1	76.4	1	25.5	2	134	4.8	2.29	0.89	3.24	2.57	0.67	4.83582	3	2	1	1	1	1	2	2	2
321	14	1	1	1	2	5	2	1	1	1	1	2	2	2	93	55	133	100	20	2	3	56.7	219.9	2	99	99	7.41	1	63.9	1	19	1	999	3.4	999	0.79	2.1	0.96	1.14	1.84211	25	2	1	2	2	2	99	1	1
322	61	3	1	2	4	4	1	1	3	1	2	2	2	2	101	54	108	100	31.9	4	3	118.8	69.5	2	2	99	14.9	2	90.6	2	31	2	120	2.7	2.05	0.64	2.98	2.41	0.59	5.05085	6	2	1	1	1	1	2	2	2
323	73	3	2	2	3	4	1	1	1	1	1	2	2	1	100	62	134	67	22.7	2	4	181	41.2	1	3	99	13.4	2	95	2	30.9	2	136	3.8	2.41	999	2.99	2.45	0.54	5.53704	16	2	1	2	2	2	99	1	1
324	54	3	1	2	2	2	2	1	1	1	2	2	2	2	101	59	95	99	23.2	2	4	87.4	101.5	2	99	99	13.1	2	100	2	33.4	2	108	3.5	1.94	0.9	2.47	1.78	0.69	3.57971	15	2	2	99	99	99	99	2	2
325	77	3	2	4	2	3	2	1	1	2	1	2	2	2	126	85	94	93	21.4	2	4	92.5	65.6	2	2	99	12.2	2	88	2	26.8	2	132	4.1	2.23	0.89	3.81	2.63	1.18	3.22881	5	2	2	99	99	99	99	2	2
326	58	3	1	2	2	2	1	1	1	1	1	2	2	2	169	102	116	96	35.2	4	4	1561.4	3.6	1	5	2	4.2	1	83	2	27.4	2	128	4.5	999	999	3.84	3.18	0.66	5.81818	14	1	2	99	99	99	99	2	2
329	54	3	2	2	2	2	1	1	1	1	1	2	2	2	173	97	70	99	26.3	3	4	1978.3	2.1	1	5	2	5.18	1	84.7	2	27.2	2	108	5.1	1.84	0.81	3.21	2.4	0.81	3.96296	18	1	2	99	99	99	99	2	2
330	77	3	2	2	2	3	2	1	1	1	1	1	2	1	135	80	80	98	26.2	3	2	100.7	59.5	1	3	99	13.2	2	86.4	2	27.4	2	135	3.8	2.43	0.84	7.82	6.77	1.05	7.44762	3	2	1	2	2	2	99	1	1
331	54	3	2	2	2	2	2	1	1	1	1	2	2	2	154	128	127	80	25.2	3	4	93.7	69.5	2	2	99	10.9	1	84.8	2	26.7	2	138	3.5	999	0.82	4.78	4.12	0.66	7.24242	4	2	1	2	2	2	99	1	1
332	74	3	1	2	2	3	1	1	1	2	2	1	2	2	114	77	77	89	22	2	4	97.9	83.5	2	2	99	11.7	1	87.6	2	30	2	118	4.4	2.3	0.75	3.56	2.99	0.57	6.24561	11	2	1	1	1	2	2	2	2
333	72	3	2	2	2	3	2	1	1	1	1	2	2	2	96	65	68	100	23.7	2	3	76.5	82.8	2	2	99	11.9	1	81	2	26	2	141	4.6	1.81	0.91	2.22	1.35	0.71	3.12676	19	2	1	99	99	99	99	2	2
334	64	3	1	2	2	2	1	1	1	1	1	2	2	2	120	94	120	100	21.6	2	3	87.7	97.6	2	99	99	10.3	1	89.9	2	28.5	2	136	2.6	1.71	999	2.94	1.27	0.67	4.38806	9	2	1	2	2	2	99	1	1
335	60	3	1	2	2	2	1	1	1	1	1	2	2	2	121	90	125	94	24.8	2	4	89.4	96.8	2	99	99	13.9	2	69.9	1	23	1	133	3	1.91	999	2.18	1.69	0.49	4.44898	3	2	2	99	99	99	99	2	2
336	62	3	1	2	2	2	1	1	1	1	1	1	2	2	121	68	98	98	21.8	2	3	66	136.4	2	99	99	11.2	1	83.6	2	31.7	2	133	3.6	1.92	0.82	4.16	3.25	0.81	5.1358	10	2	1	2	2	2	99	1	1
337	50	2	2	2	2	2	1	1	1	1	2	2	2	2	104	81	120	100	23.2	2	3	78.1	117.4	2	99	99	11.4	1	120	3	40.9	3	126	4	999	999	2.78	2.36	0.42	6.61905	12	2	1	2	2	2	99	2	2
338	54	3	2	2	2	2	2	1	1	1	2	2	2	2	68	40	67	65	21.9	2	4	233.7	24.2	1	4	99	10.3	1	86	2	24.8	1	128	6.3	999	999	3.49	2.99	0.5	6.98	14	1	2	99	99	99	99	2	2
339	57	3	1	2	4	2	1	1	3	1	2	2	2	1	128	86	86	98	23.2	2	2	121.7	68.5	2	2	99	14.5	2	81.8	2	26.5	2	136	4.1	2.18	0.88	3.54	2.81	0.73	4.84932	5	2	1	2	2	2	99	1	1
340	67	3	2	2	3	4	1	1	1	1	1	1	1	1	125	66	40	100	21.8	2	4	128.7	46.1	1	3	99	11	1	83.6	2	27.2	2	135	4.1	2.21	0.59	4.28	3.57	0.71	6.02817	23	1	1	2	2	2	99	1	1
341	70	3	1	2	2	3	1	1	1	1	2	2	2	1	110	77	71	98	26.3	3	3	315	21.9	1	4	99	12	1	70.3	1	24.4	1	999	4.6	2.35	1.17	2.99	2.42	0.57	5.24561	17	1	2	99	99	99	99	2	2
342	31	2	1	1	2	2	1	1	1	1	1	2	2	2	114	49	91	100	23.1	2	4	163	55.3	1	3	99	15	2	84.8	2	27.5	2	130	3.6	1.98	0.87	3.16	2.39	0.77	4.1039	37	2	1	1	1	1	2	2	2
343	49	2	2	2	4	1	1	1	1	1	1	2	2	1	195	85	34	100	24.8	2	4	70	99.2	2	99	99	13.8	2	87.5	2	28.2	2	141	4.4	999	999	3.33	2.24	0.69	4.82609	9	2	1	2	2	2	99	1	1
344	60	3	2	2	2	2	2	1	1	1	1	2	2	2	150	101	141	98	32.4	4	4	67.6	99.1	2	99	99	12.3	2	86.9	2	28.8	2	138	4.2	2.27	999	2.79	2.11	0.68	4.10294	5	2	1	2	2	2	99	1	1
345	51	3	1	2	2	2	2	1	1	1	2	2	2	2	126	106	121	98	22.6	2	3	88.8	100.8	2	99	99	13.9	2	80.5	2	27.7	2	135	4.8	2.06	0.75	2.86	1.94	0.92	3.1087	7	2	1	1	1	1	1	1	1
346	29	1	1	1	2	2	1	1	1	2	2	2	2	2	106	77	80	100	23.4	2	4	72.8	142.2	2	99	99	12.4	1	86.3	2	27.7	2	117	5.8	2.24	0.84	3.22	2.33	0.89	3.61798	19	2	1	1	2	2	1	1	1
347	17	1	2	1	2	2	1	1	1	1	2	2	2	2	170	82	134	89	21.8	2	4	130.4	60	2	2	99	8.38	1	82	2	27.4	2	129	4.6	999	999	2.23	1.15	1.08	2.06481	6	2	1	99	99	99	99	2	2
348	50	2	2	2	2	2	2	1	1	1	2	2	2	2	107	62	62	99	22.8	2	4	180.4	33.1	1	3	99	8.25	1	103	3	32	2	129	4	2.05	0.75	2.39	1.45	0.94	2.54255	4	1	1	1	1	1	1	1	2
349	26	1	2	2	2	2	1	1	1	1	1	2	2	2	96	65	101	96	22.4	2	4	60.5	133.5	2	99	99	9.63	1	91.4	2	29	2	136	3.2	2.12	999	2.54	1.31	1.23	2.06504	8	2	1	99	99	99	99	2	2
350	18	1	1	1	2	3	2	1	1	1	2	2	2	2	113	64	93	99	22	2	2	57.2	206.9	2	99	99	11.8	1	85.9	2	28.2	2	136	4.6	2.38	0.85	2.11	1.02	1.08	1.9537	11	2	1	2	2	2	99	1	1
351	26	1	2	1	2	2	1	1	1	2	2	2	2	2	112	41	85	99	21.6	2	3	68.2	116.3	2	99	99	10.9	1	81.9	2	26.8	2	138	3.8	2.38	0.81	2.24	1.14	1.1	2.03636	18	2	1	1	2	2	1	1	1
352	70	3	1	1	2	3	2	1	1	1	2	2	2	2	142	78	102	99	21.4	2	3	84.4	100.2	2	99	99	12.4	1	81.6	2	26.3	2	131	3.4	1.8	999	2.44	1.45	0.99	2.46465	5	2	1	1	1	1	1	2	2
353	25	1	2	1	4	1	1	1	1	1	2	2	2	1	90	71	64	100	22.2	2	4	95.4	79.6	2	2	99	8.78	1	81.7	2	24.2	1	137	3.5	999	999	2.38	1.24	1.14	2.08772	15	2	1	99	99	99	99	2	2
354	49	2	2	2	4	1	1	1	1	2	2	2	2	1	100	84	128	98	24.3	2	3	69.5	100	2	99	99	13.8	2	89.2	2	30.4	2	130	3.1	2.51	0.75	3.42	2.15	1.27	2.69291	12	2	1	1	1	1	2	2	2
355	53	3	2	2	4	1	1	1	1	1	1	2	2	1	145	78	87	100	28.2	3	4	82.9	80.3	2	2	99	12.3	2	88	2	28.1	2	142	4	2.59	0.84	3.16	2.27	0.89	3.55056	10	2	1	2	2	2	99	1	1
356	30	2	2	2	3	2	1	1	1	1	1	2	2	2	211	118	90	92	26.4	3	3	1490	3.2	1	5	2	6.25	1	79.6	1	23.2	1	131	4.3	2.16	1.22	3.88	2.94	0.94	4.12766	10	1	1	2	2	2	99	1	2
357	38	2	2	2	3	2	1	1	1	2	2	2	1	1	100	59	119	100	33.6	4	4	1023.9	4.7	1	5	1	5.39	1	69.6	1	24.4	1	125	5.4	2.18	0.81	4.56	3.48	1.08	4.22222	5	1	1	1	1	1	2	2	2
358	88	3	2	4	2	3	2	1	1	2	1	1	2	1	139	82	92	95	34.8	4	4	60.7	103.8	2	99	99	12.9	2	85.8	2	26.8	2	139	4.4	999	999	3.18	2.1	1.06	3	8	2	1	2	2	2	99	1	1
359	41	2	2	2	4	2	1	1	1	1	2	2	2	1	132	83	58	97	24.1	2	2	76.6	92.7	2	99	99	12.2	2	75.7	1	24.2	1	136	3.3	2.36	0.9	3.19	1.43	1.07	2.98131	10	2	1	2	2	2	99	1	1
360	72	3	2	2	3	4	2	1	1	1	2	2	2	1	106	75	122	99	23.4	2	4	145	39.6	1	3	99	14.3	2	90.8	2	30.6	2	132	9.2	2.07		3.22	2.65	0.38	8.47368	3	2	2	99	99	99	99	2	2
361	63	3	2	2	4	4	1	1	1	1	2	2	2	1	76	49	73	95	21.7	2	4	122.2	49.6	1	3	99	9.9	1	82.4	2	26.9	2	129	4.7	999	0.76	5.48	3.94	1.36	4.02941	9	1	1	2	2	2	99	2	2
362	62	3	1	2	3	2	1	2	2	1	1	1	2	1	182	120	96	100	25.9	3	4	179.3	43.1	1	3	99	11	1	92.9	2	30.3	2	141	3.5	2.11	999	4.09	2.18	0.8	5.1125	4	1	1	2	2	2	99	1	2
363	19	1	2	1	2	2	1	1	1	1	2	2	2	2	84	37	89	97	19.8	2	2	62.6	136.8	2	99	99	7.9	1	70.1	1	20.6	1	137	3.8	2.13	0.73	2.54	1.1	1.42	1.78873	20	2	1	2	2	2	99	1	1
364	87	3	1	2	2	3	2	2	2	1	2	2	2	2	104	73	71	80	20.8	2	3	152.4	48.5	1	3	99	11.3	1	75	1	24.2	1	135	4.5	2.03	0.73	1.95	1.59	0.31	6.29032	2	1	1	2	2	2	99	1	2
365	20	1	2	1	2	2	1	1	1	1	2	2	2	2	85	37	113	80	22	2	4	143.5	52	1	3	99	10.5	1	68.8	1	19.8	1	118	5.8	999	999	2.36	1.25	1.11	2.12613	2	1	2	99	99	99	99	2	2
366	61	3	2	2	2	2	1	1	1	1	1	1	2	2	105	51	94	98	32.4	4	4	717	6.5	1	5	2	12.4	2	76.8	1	25	2	133	6	1.63	1.1	7.92	6.94	0.98	8.08163	6	2	1	1	2	2	1	1	1
367	22	1	1	1	2	3	2	1	1	1	2	2	2	2	100	58	76	98	22	2	3	72.9	150.1	2	99	99	7.77	1	63.4	1	19.8	1	135	4.1	999	999	2.14	0.8	1.29	1.65891	5	2	1	1	1	2	2	2	2
368	23	1	2	1	2	2	1	1	1	2	2	2	2	2	133	44	124	100	21.3	2	4	53.8	156.7	2	99	99	2.31	1	84.1	2	29.5	2	131	4	2.07	999	2.18	1.11	1.07	2.03738	11	2	2	99	99	99	99	2	2
369	60	3	1	2	2	3	2	1	1	2	1	2	2	2	148	89	92	100	24.6	2	2	613.9	10.5	1	5	2	14.2	2	88.9	2	29.1	2	140	4.6	2.2	0.79	4.94	4.31	0.63	7.84127	27	2	1	2	2	2	99	1	1
370	48	2	1	2	3	2	1	1	3	2	1	2	2	2	221	129	106	97	23.8	2	4	1810.9	3.1	1	5	2	6.89	1	83.8	2	28	2	137	5.6	1.99	999	6.47	5.45	0.92	7.03261	24	1	2	99	99	99	99	2	2
371	72	3	1	2	2	2	2	2	3	2	2	2	2	2	139	88	91	100	25.9	3	3	582.8	10.7	1	5	2	7.07	1	80.3	2	26.3	2	120	7.8	1.97	999	5.27	4.33	0.94	5.60638	24	1	2	99	99	99	99	2	2
372	42	2	2	2	2	2	1	1	1	1	1	2	2	2	152	97	89	95	22.4	2	3	265	22	1	4	99	9.16	1	90.5	2	29	2	136	3.8	1.82	999	7.17	4.6	0.89	8.05618	22	1	1	1	1	2	1	2	2
373	20	1	2	2	2	2	1	1	1	2	1	2	2	2	211	150	97	88	21.1	2	4	1050	5.2	1	5	2	6.36	1	85.3	2	27.1	2	137	3.6	2.25	1.03	2.39	1.78	0.54	4.42593	4	1	1	2	2	2	99	1	2
376	28	1	2	2	2	2	1	1	1	1	2	2	2	2	116	86	138	100	21.2	2	3	56.9	141.2	2	99	99	11.8	1	93.5	2	29.1	2	136	3.7	1.95	0.79	1.91	1.27	0.37	5.16216	10	2	1	1	1	1	1	1	1
377	24	1	2	1	2	2	1	1	1	1	2	2	2	2	107	76	109	98	21.7	2	3	64.6	125.8	2	99	99	8.68	1	59.8	1	19.1	1	137	3.7	2.34	0.68	2.48	1.43	0.92	2.69565	14	2	1	2	2	2	99	1	1
378	26	1	2	1	2	2	1	1	1	1	2	2	2	2	96	75	70	100	22.6	2	4	67.6	117.5	2	99	99	11.9	1	75.3	1	23.9	1	125	2.6	2.06	0.8	1.94	1.29	0.63	3.07937	7	2	1	1	1	1	1	1	2
379	63	3	2	2	4	2	1	1	1	1	1	2	2	1	150	101	102	97	23	2	4	73.9	88.6	2	2	99	11.3	1	86.6	2	28.3	2	143	4.6	1.99	0.77	1.5	1.35	0.13	11.5385	5	2	1	2	2	2	99	1	1
380	74	3	1	2	3	4	1	1	1	1	2	2	2	1	140	65	51	98	21.4	2	4	85.3	97.9	2	99	99	14.2	2	90.6	2	32.5	2	135	3.4	2.27	0.8	2.78	1.86	0.89	3.1236	11	2	1	2	2	2	99	1	1
382	30	2	2	2	2	2	1	1	1	1	1	2	2	2	138	125	80	100	24.2	2	4	986	5.18	1	5	2	4.89	1	60	1	23.9	1	999	999	999	999	3.16	2.43	0.73	4.32877	8	1	1	1	1	1	2	2	2
383	67	3	2	2	2	2	1	1	1	2	1	1	2	1	118	54	105	76	28.2	3	4	307.1	16.9	1	4	99	4.59	1	82.4	2	27.6	2	999	999	999	999	2.84	2.11	0.64	4.4375	15	1	1	1	1	1	2	2	2
384	29	1	2	2	2	2	1	1	1	1	1	2	2	2	165	95	72	100	22.6	2	4	477	12.1	1	5	2	8.73	1	88.9	2	30.2	2	135	3.6	2.14	999	4.36	3.58	0.73	5.9726	5	1	1	1	1	1	1	2	2
385	23	1	2	1	2	2	1	1	1	1	1	2	2	2	157	93	104	100	24.6	2	3	988.3	5.5	1	5	2	5.4	1	83.9	2	27	2	999	999	999	999	3.83	3.5	0.32	11.9688	13	1	1	1	1	2	2	2	2
387	24	1	1	1	2	2	1	1	1	1	1	2	2	2	97	31	97	98	21.8	2	3	146.2	66.1	2	2	99	8.63	1	61.8	1	18.4	1	126	3.8	2.2	0.6	2.14	1.04	1.07	2	11	2	2	99	99	99	99	2	2
388	65	3	1	2	2	3	2	1	2	2	1	2	2	2	150	88	94	94	32.4	4	4	2584.8	2	1	5	2	6.19	1	82.4	2	23.2	1	141	7.6	1.93	1.25	6.79	6.23	0.56	12.125	15	1	2	99	99	99	99	2	2
389	58	3	1	2	2	2	1	2	2	2	1	2	2	2	186	72	104	92	28.4	3	4	1564.8	3.6	1	5	2	7.92	1	88.4	2	27.9	2	999	10	999	999	6.24	5.43	0.77	8.1039	12	1	2	99	99	99	99	2	2
390	66	3	1	2	2	2	1	1	1	2	1	1	2	2	176	99	96	86	22.6	2	4	542.1	11.9	1	5	2	9.09	1	82	2	26.5	2	130	7.5	1.97	0.77	4.37	3.7	0.63	6.93651	10	1	1	1	1	2	2	2	2
391	14	1	1	1	2	5	2	1	1	1	2	2	2	2	88	63	67	100	20.4	2	2	43.2	301	2	99	99	11.5	1	73.6	1	23.6	1	126	4.5	2	999	2.24	1.02	1.17	1.91453	2	2	2	99	99	99	99	2	2
392	22	1	2	1	2	2	1	1	1	1	2	2	2	2	96	67	74	100	22.4	2	2	1385	3.7	1	5	2	3.66	1	79.6	1	25.7	2	123	4	1.82	1.03	3.26	2.5	0.71	4.59155	17	1	1	1	1	1	1	2	2
393	35	2	2	2	2	2	2	1	1	2	2	2	2	2	99	67	100	100	31.4	4	4	73.3	100.7	2	99	99	14.4	2	95.5	2	31.5	2	136	3.3	2.27	0.67	2.99	2.5	0.43	6.95349	118	2	1	1	1	1	2	1	2
394	28	1	2	2	2	2	2	1	1	1	1	2	2	2	206	147	127	100	22.6	2	4	1016	5.1	1	5	2	9.7	1	83.4	2	26.2	2	132	7.8	1.84	999	3.23	2.41	0.81	3.98765	9	1	1	2	2	2	99	1	1
395	26	1	2	2	2	2	1	1	1	1	2	2	2	2	119	79	95	100	24.6	2	4	61	132.3	2	99	99	12.6	2	84.6	2	27.9	2	171	3.7	2	0.6	2.43	1.36	1.08	2.25	6	2	1	2	2	2	99	1	1
396	23	1	1	1	2	2	1	1	1	1	2	2	2	2	98	46	99	98	21.8	2	3	61.2	182	2	99	99	12	1	80.1	2	28.1	2	131	4.3	999	999	1.63	1.29	0.23	7.08696	6	2	1	1	1	1	1	2	2
397	18	1	1	1	3	5	1	1	1	1	2	2	2	2	91	68	108	100	20.8	2	4	79.4	141.7	2	99	99	8.7	1	64.2	1	18.9	1	133	3.8	2.21	0.67	2.14	1.07	1.06	2.01887	9	2	1	1	1	1	1	1	1
398	35	2	2	2	2	2	1	1	1	1	1	1	1	2	111	76	128	82	23.7	2	4	59.7	127.64	2	99	99	10.3	1	90.4	2	30.2	2	122	3.5	999	999	2.99	2.5	0.43	6.95349	4	2	1	2	2	2	99	1	1
399	17	1	2	1	2	2	1	1	1	1	2	2	2	2	127	64	115	100	21.6	2	4	56.1	158.8	2	99	99	9.39	1	69.9	1	21	1	137	3.6	2.19	999	2.45	1.36	1.08	2.26852	11	2	1	1	1	2	1	1	1
400	32	2	1	1	2	2	1	1	1	1	2	2	2	2	75	55	66	98	22.2	2	4	168.5	52.9	1	3	99	11.9	1	86.1	2	27.9	2	128	4.5	1.86	1.06	2.19	1.47	0.6	3.65	20	1	1	1	1	2	2	2	2
401	27	1	2	2	2	2	1	1	1	2	1	2	2	2	175	117	91	100	23.9	2	4	1833	2.6	1	5	2	7.9	1	76.4	1	23.2	1	157	7.4	1.15	999	3.34	2.79	0.5	6.68	6	1	2	99	99	99	99	2	2
403	41	2	1	2	2	2	1	1	3	2	1	2	2	2	215	144	109	100	22.7	2	2	425	17.3	1	4	99	13.5	2	87.5	2	29.7	2	137	4.6	999	999	4.7	3.8	0.86	5.46512	2	2	1	1	1	1	1	1	1
404	60	3	1	2	2	2	1	1	1	2	2	2	2	2	132	90	65	100	21.7	2	4	76.6	115.7	2	99	99	15.2	2	88.6	2	29	2	144	3.4	999	999	3.17	1.82	1.23	2.57724	4	2	1	1	1	1	1	1	LosFol
405	27	1	2	2	2	2	1	1	1	1	2	2	2	2	97	81	81	100	21.8	2	4	58.2	138.6	2	99	99	10.9	1	77.8	1	25.3	2	141	2.7	999	999	3.17	1.03	1.24	2.55645	4	2	1	2	2	2	99	1	1
406	74	3	2	2	2	3	2	1	1	1	2	2	2	2	109	54	93	100	23	2	3	85.3	72.6	2	2	99	11.2	1	68.1	1	21.4	1	134	5.3	1.95	0.83	2.53	1.38	1.12	2.25893	7	2	1	99	99	99	99	2	2
407	35	2	1	2	2	2	1	1	1	2	2	2	2	2	103	89	110	100	23.2	2	3	107.6	87.2	2	2	99	14.6	2	92.1	2	30.2	2	138	3.3	2.05	0.73	3.72	2.69	0.88	4.22727	3	2	1	1	1	1	1	1	1
409	30	2	2	2	2	2	1	1	1	1	2	2	2	2	106	76	124	66	21.7	2	4	63.1	123.5	2	99	99	9.78	1	83.9	2	31.1	2	129	4.3	2.21	0.83	2.39	1.18	1.14	2.09649	54	2	1	1	1	1	1	1	1
410	60	3	1	2	3	2	2	1	1	1	2	2	2	1	91	68	112	100	28.1	3	4	114	73.1	2	2	99	13.3	2	91.6	2	32.5	2	132	3.8	2.55	0.91	3.79	2.88	0.89	4.25843	22	2	2	99	99	99	99	2	2
411	17	1	2	1	2	2	1	1	1	1	2	2	2	2	115	62	151	95	21.6	2	4	55.7	160.1	2	99	99	8.18	1	72.6	1	21.8	1	124	3.2	1.77	999	2.14	1.02	1.09	1.9633	19	2	2	99	99	99	99	2	2
412	66	3	1	2	2	2	2	1	1	1	1	2	2	2	174	99	107	95	28.2	3	2	482.9	13.6	1	5	2	8.34	1	82	2	25.7	2	136	5.8	1.89	0.76	4.79	4.08	0.63	7.60317	8	1	1	1	1	1	2	2	2
413	79	3	2	2	2	3	1	1	1	1	1	2	2	1	150	81	68	90	23	2	3	292.4	17.3	1	4	99	11.6	1	81.6	2	26.9	2	141	4.7	2.5	0.94	6.18	5.62	0.43	14.3721	4	1	1	1	1	1	1	1	1
414	69	3	1	2	2	2	1	1	1	1	2	2	2	2	116	63	89	94	21.8	2	3	95.4	87.3	2	2	99	12.5	1	84.2	2	27.7	2	137	3.6	2.38	0.61	2.56	1.43	1.1	2.32727	5	2	1	2	2	2	99	1	1
415	35	2	1	2	2	2	1	1	1	1	1	2	2	2	222	113	98	100	23.6	2	3	2235.5	2.6	1	5	2	12.6	1	78.8	1	27.6	2	116	8.8	999	999	5.33	3.8	1.34	3.97761	5	1	1	1	1	1	2	2	2
416	61	3	2	2	2	2	1	1	1	2	1	2	2	2	114	71	120	100	27.1	3	4	119.5	51.2	1	3	99	14.6	2	82.4	2	23.4	1	131	4.3	999	999	14.2	12.52	0.66	21.5152	6	2	2	99	99	99	99	2	2
417	40	2	2	2	2	2	1	1	1	1	1	2	2	2	214	114	95	92	33.7	4	4	290.7	20	1	4	99	7.78	1	77.1	1	25.7	2	129	6	1.61	1.02	8.45	7.18	0.78	10.8333	11	1	2	99	99	99	99	2	2
418	66	3	1	2	2	2	1	1	1	1	1	1	2	2	133	82	93	97	22.2	2	4	730	8.4	1	5	2	9.55	1	78	1	26.3	2	126	5.2	2.06	1.04	3.99	3.53	0.46	8.67391	14	1	2	99	99	99	99	2	2
419	47	2	1	2	2	2	1	1	1	1	1	2	2	2	105	74	78	73	35.2	4	4	790.6	8.2	1	5	2	13.5	2	90.1	2	27.6	2	136	5.5	2.29	0.91	4.13	3.28	0.86	4.80233	25	2	1	1	1	1	2	2	2
420	38	2	1	2	2	2	1	1	1	1	1	2	2	2	99	71	73	73	32.6	4	3	70	140.8	2	99	99	14.4	2	86.4	2	26.8	2	120	4.6	1.74	0.77	3.76	2.78	0.92	4.08696	14	2	2	99	99	99	99	2	2
421	36	2	2	2	2	2	1	1	1	1	1	2	2	2	162	122	116	91	34.6	4	4	64	117.1	2	99	99	10.8	1	76.4	1	23.6	1	141	3.9	999	999	4.2	3.24	0.93	4.51613	4	2	1	2	2	2	99	1	1
422	70	3	2	2	2	3	1	1	1	1	1	2	2	2	153	98	80	97	32.3	4	4	95	64.9	2	2	99	12.5	2	94.8	2	30.1	2	137	6.2	2.04	999	6.18	5.36	0.77	8.02597	7	2	1	2	2	2	99	1	1
423	52	3	1	2	2	2	1	1	1	1	1	2	2	2	140	106	107	100	26.9	3	4	74.3	123.3	2	99	99	12.5	1	81.5	2	26.1	2	136	4	2.32	0.67	3.55	2.44	0.97	3.65979	14	2	1	1	1	2	2	2	2
424	70	3	2	2	2	3	2	1	1	1	1	2	2	2	140	71	107	100	27.4	3	4	122.5	48.4	1	3	99	8.32	1	104	3	33.7	2	124	4.8	1.59	999	4.78	4.17	0.54	8.85185	8	1	1	99	99	99	99	2	2
425	18	1	2	1	2	3	1	1	1	1	2	2	2	2	137	80	110	100	21.6	2	4	64.6	150.3	2	99	99	11.3	1	74.4	1	23.9	1	136	3.9	2.05	999	2.13	1.02	1.08	1.97222	37	2	1	2	2	2	99	1	1
426	66	3	1	2	4	2	1	1	1	1	1	2	1	1	103	78	77	100	24.2	2	3	138.9	57.1	1	3	99	11.9	1	93.2	2	32.1	2	139	3	2.19	999	6.14	5.12	0.91	6.74725	7	1	1	1	2	2	1	1	1
427	58	3	1	2	4	2	1	1	1	1	2	2	2	1	119	95	120	100	22.7	2	4	198.4	38.8	1	3	99	15	2	89.2	2	29.7	2	129	3.6	2.32	999	3.18	2.14	0.93	3.41935	8	2	1	2	2	2	99	2	2
428	31	2	2	2	2	2	1	1	1	1	1	2	2	1	169	118	124	92	23.6	2	4	227.3	28	1	4	99	12	2	94.1	2	30.3	2	137	3.6	2.03	0.91	2.59	1.52	0.88	2.94318	6	2	1	2	2	2	99	1	1
429	37	2	2	2	2	2	1	1	1	1	1	2	1	2	219	142	133	90	23.8	2	4	593	8.9	1	5	2	8.87	1	80	2	27.7	2	125	4.1	1.65	1.27	6.27	4.42	1.45	4.32414	4	1	1	1	1	2	1	1	2
433	64	3	1	2	2	3	2	1	1	1	1	2	2	2	148	99	64	99	28.2	3	4	206.6	36.3	1	3	99	3.47	1	117	3	29.3	2	135	4.3	2.16	0.92	4.79	4.18	0.54	8.87037	9	1	1	2	2	2	99	1	1
434	37	2	2	2	2	2	2	1	1	1	1	2	2	2	142	115	133	100	24	2	4	60.3	124.8	2	99	99	10.6	1	79.5	1	25.4	1	126	3.7	999	999	3.18	2.06	1.1	2.89091	8	2	1	2	2	2	99	1	1
435	30	2	1	2	2	2	1	1	1	1	2	2	1	2	101	41	107	98	21.6	2	3	59.5	178.2	2	99	99	7.88	1	77.6	1	24.7	1	121	3.5	1.92	0.77	2.17	1.06	1.14	1.90351	24	2	1	99	99	99	99	2	2
436	78	3	2	2	2	3	2	1	1	1	2	2	2	1	142	94	131	94	22	2	4	96.3	62.5	2	2	99	13.4	2	86.9	2	26.3	2	147	4.2	2.39	0.79	3.14	2.4	0.77	4.07792	10	2	1	99	99	99	99	2	2
437	63	3	1	2	2	2	1	1	1	2	2	2	1	2	125	101	107	100	21.6	2	4	137.1	58.5	1	3	99	12.2	1	68	1	21.5	1	114	5.2	1.95	0.83	3.28	2.14	0.96	3.41667	13	1	2	99	99	99	99	2	2
438	82	3	2	2	2	3	1	1	1	1	1	2	2	2	125	105	74	100	22.4	2	3	69.8	89.7	2	2	99	13.1	2	88.5	2	29.5	2	135	3.4	2.38	0.71	6.24	5.23	0.91	6.85714	12	2	1	2	2	2	99	1	1
440	29	1	1	2	3	2	1	1	1	1	2	2	2	1	147	70	113	100	23.6	2	4	142	65.8	2	2	99	11.6	1	94.3	2	32.1	2	134	4.2	1.8	0.6	3.51	2.43	0.88	3.98864	28	2	1	1	1	1	1	2	2
441	70	3	2	2	2	3	2	1	1	2	2	2	2	2	94	77	83	95	20.4	2	4	793.8	5.6	1	5	2	11.1	1	72.9	1	24.5	1	121	6	999	999	3.21	2.38	0.79	4.06329	9	1	1	99	99	99	99	2	2
442	19	1	1	1	2	2	2	1	1	1	2	2	2	2	101	78	119	99	21.6	2	4	74.1	151.8	2	99	99	14.3	2	71	1	22.9	1	133	3.6	2.11	0.77	2.28	1.09	1.16	1.96552	9	2	1	2	2	2	99	1	1
443	72	3	1	2	2	3	1	1	1	1	1	1	2	2	145	98	147	99	28.4	3	2	100.2	81.8	2	2	99	14.7	2	97.5	2	32.6	2	137	3.3	999	999	6.89	6.11	0.73	9.43836	12	2	1	2	2	2	99	1	1
444	17	1	2	1	2	2	1	1	1	1	2	2	2	2	113	88	120	96	21.3	2	3	48.1	189.6	2	99	99	13.7	2	90.2	2	30	2	136	4.5	1.99	999	2.14	1.03	1.08	1.98148	4	2	1	2	2	2	99	1	1
445	68	3	1	2	3	2	1	1	1	1	1	2	2	2	143	83	111	98	23.6	2	4	199.6	37.3	1	3	99	14.3	2	72.2	1	23.2	1	130	3.8	2.54	0.86	4.88	4.08	0.79	6.17722	10	2	2	99	99	99	99	2	2
446	83	3	2	2	2	3	2	1	1	1	1	1	2	2	148	66	90	97	22.3	2	4	939.1	4.5	1	5	2	7.38	1	92.1	2	30.3	2	143	4.6	2.28	0.8	7.13	6.48	0.63	11.3175	6	1	1	1	1	1	2	2	2
447	61	3	1	2	4	1	1	1	1	1	2	2	2	1	129	99	114	100	22.9	2	4	71.2	125.4	2	99	99	11.4	1	98	2	32.5	2	135	3.1	2.13	0.71	2.35	1.67	0.63	3.73016	6	2	1	2	2	2	99	1	1
449	49	2	1	2	4	1	1	1	2	2	1	2	2	1	152	107	116	96	21.8	2	4	105.7	83.1	2	2	99	16.5	2	88.9	2	29.8	2	134	4.9	2.14	0.99	3.91	3.31	0.46	8.5	7	2	1	2	2	2	99	1	1
450	72	3	1	2	4	4	1	1	3	2	2	2	2	1	146	108	84	97	24.6	2	2	127.8	61.7	2	2	99	13.8	2	87.9	2	29.2	2	999	4	2.52	0.9	2.58	1.47	0.92	2.80435	5	2	1	1	1	2	1	1	1
451	56	3	1	2	4	1	1	1	1	1	2	2	1	1	156	94	113	95	26.2	3	4	79.3	112.7	2	99	99	13.1	2	83.6	2	27.9	2	132	5.4	999	999	4.18	3.23	0.77	5.42857	12	2	1	1	1	1	1	2	2
452	62	3	1	2	3	2	1	1	1	1	1	2	2	1	139	77	93	94	22.8	2	4	79.6	109.4	2	99	99	12.1	1	87.4	2	30.3	2	141	3.1	2.08	999	3.85	3.11	0.63	6.11111	8	2	1	1	2	2	1	1	1
454	67	3	1	2	4	4	1	1	3	2	1	2	2	1	85	52	88	96	27.9	3	3	137.9	57.4	1	3	99	8.03	1	65.1	1	20	1	134	3.2	2.05	0.82	1.75	1.12	0.56	3.125	22	1	1	1	1	1	2	2	2
455	66	3	1	2	4	4	1	1	3	1	2	2	2	1	98	66	63	97	23.2	2	4	287.9	24.6	1	4	99	10.5	1	82.8	2	26.4	2	147	4	999	0.99	2.88	2.01	2.01	1.43284	5	1	1	1	2	2	1	1	1
456	35	2	2	2	2	2	1	1	1	1	2	2	1	2	134	97	107	93	26.2	3	4	68.3	109.3	2	99	99	8.7	1	57.6	1	17.8	1	139	3.8	999	0.77	2.46	1.31	1.08	2.27778	8	2	1		2	2	99	1	1
457	48	2	2	2	2	2	1	1	1	1	1	2	2	2	166	104	88	84	24.2	2	3	93.4	71.4	2	2	99	12.8	2	91.6	2	28.1	2	138	4.3	999	0.89	4.13	3.21	0.82	5.03659	9	2	1	2	2	2	99	1	1
458	62	3	1	2	2	2	2	1	1	1	2	2	2	2	90	70	88	98	22.8	2	3	156.8	50.3	1	3	99	14.2	2	86.2	2	30.4	2	124	4.6	1.95	0.6	3.14	2.05	1.06	2.96226	23	2	1	99	99	99	99	2	2
459	50	2	1	2	2	2	1	1	1	1	2	2	2	2	87	64	102	99	21.9	2	4	252.8	30.3	1	3	99	12.9	1	68.4	1	22.5	1	137	4.9	1.35	0.83	2.33	1.14	0.99	2.35354	9	1	1	1	2	2	1	1	1
460	72	3	1	2	2	2	2	1	1	2	2	2	2	2	116	55	66	100	23.1	2	4	73.5	116.9	2	99	99	7.91	1	75	1	21.8	1	136	3.6	2.15	0.67	2.47	1.29	1.08	2.28704	8	2	1	1	2	2	1	1	2
461	60	3	1	2	2	2	2	1	1	2	2	2	2	2	92	51	94	100	22.6	2	4	74.2	120	2	99	99	8.8	1	97.1	2	31.7	2	999	4.3	999	999	3.18	2.33	0.76	4.18421	20	2	1	2	2	2	99	1	1
462	68	3	2	2	2	2	1	1	1	2	1	2	2	2	95	75	109	100	21.6	2	4	73.5	87.7	2	2	99	11.1	1	91.7	2	28.8	2	122	4.3	2.24	999	4.37	3.72	0.53	8.24528	11	2	1	99	99	99	99	2	2
463	25	1	2	1	2	2	1	1	1	1	2	2	2	2	93	74	99	100	22.8	2	3	58.6	139.6	2	99	99	10.8	1	79.6	1	25.2	2	137	2.6	999	999	2.24	1.05	1.16	1.93103	6	2	1		2	2	99	1	1
430	42	2	2	2	2	2	1	1	1	1	1	2	2	2	203	139	119	90	24.6	2	4	1461.9	3.1	1	5	2	8.23	1	84.9	2	28	2	126	3.7	2.11	0.8	6.33	5.56	0.74	8.55405	7	1	1		1	1	1	LosFol	LosFol
439	25	1	2	1	2	2	2	1	1	2	1	2	2	2	185	126	95	100	21.7	2	4	2554.7	1.8	1	5	2	7.45	1	77.5	1	25.2	2	130	5.5	2.05	1.3	2.94	2.24	0.58	5.06897	4	1	1					LosFol	LosFol
306	32	2	1	2	2	1	1	1	1	1	1	2	2	2	149	125	126	100	23.7	2	4	100.7	95.8	2	99	99	12.4	1	77.8	1	26.2	2	130	5.1	999	999	3.16	2.32	0.88	3.59091	8	2	1					LosFol	LosFol
280	47	2	2	2	4	1	1	1	1	2	2	2	1	2	112	67	109	97	21.2	2	4	1149.4	4	1	5	2	7.51	1	86	2	26.4	2	142	4.5	2.19	0.86	3.66	2.86	0.79	4.63291	25	1	1					LosFol	LosFol
279	22	1	2	1	2	2	2	1	1	2	1	2	2	2	120	68	100	100	23.2	2	4	941.5	5.8	1	5	2	6.04	1	84.2	2	26.7	2	136	4.4	1.59	0.69	3.92	3.24	0.68	5.76471	10	1	1					LosFol	LosFol
250	50	2	1	2	2	2	1	1	2	1	1	2	2	2	90	54	140	98	31.6	4	2	1003	6.2	1	5	2	8.62	1	78.2	1	23.4	1	140	4.5	2.28	1.02	2.96	2.4	0.55	5.38182	19	1	1					LosFol	LosFol
242	71	3	1	2	2	3	2	1	1	2	1	2	2	2	89	46	81	99	21.7	2	2	68.4	127.4	2	99	99	5.3	1	90.6	2	26.6	2	999	999	999	999	3	2.43	0.57	5.26316	2	2	1					LosFol	LosFol
234	40	2	2	2	2	3	2	1	1	1	1	2	2	2	144	120	174	100	27.6	3	4	74.7	95.9	2	99	99	15.6	2	81.1	2	24.8	1	131	3.6	999	999	1.94	1.08	0.86	2.25581	5	2	1					LosFol	LosFol
225	55	3	2	2	3	2	1	1	1	1	1	2	2	1	129	66	76	100	31.2	4	4	770.7	6.1	1	5	2	7.99	1	91	2	30.3	2	128	7.7	1.32	0.73	4.17	3.24	0.92	4.53261	5	1	1					LosFol	LosFol
224	43	2	1	2	2	2	1	1	3	2	1	1	2	2	172	106	86	99	35.8	4	4	103.5	87.5	2	2	99	14.7	2	99.5	2	30.5	2	143	3.9	2.31	0.81	4.89	4.01	0.56	8.73214	8	2	1					LosFol	LosFol
209	16	1	1	1	3	5	1	1	1	2	2	2	2	1	129	90	110	100	22.2	2	3	74.2	156.9	2	99	99	20.5	2	74.2	1	22.4	1	122	3.4	999	999	3.81	2.92	0.64	5.95312	14	2	1					LosFol	LosFol
204	54	3	2	2	2	3	1	1	1	2	2	1	2	2	143	98	79	100	36.1	4	3	78.3	85.5	2	2	99	9.9	1	69.3	1	24.4	1	131	3	1.73	0.46	2.77	1.83	0.7	3.95714	19	2	1					LosFol	LosFol
187	65	3	2	2	2	3	2	1	1	2	1	2	2	2	99	57	57	97	30.7	4	4	92.4	68	2	2	99	12.4	2	69.4	1	22.4	1	132	2.8	999	999	2.54	1.6	0.94	2.70213	27	2	1					LosFol	LosFol
179	39	2	1	2	2	2	1	1	1	2	2	2	1	2	116	68	98	100	27.9	3	4	1102.7	5.8	1	5	2	5.1	1	81.4	2	27.4	2	137	5.8	2.06	999	4.14	3.13	1	4.14	9	1	1					LosFol	LosFol
175	16	1	1	1	2	5	2	1	1	2	2	2	2	2	86	46	100	100	20.3	2	3	52.9	231.9	2	99	99	12.4	1	91	2	28.1	2	145	5	2.45	999	2.61	1.12	1.48	1.76351	15	2	1					LosFol	LosFol
153	53	3	2	1	2	1	1	1	2	1	1	2	2	2	110	76	87	100	24.3	2	4	333.3	16.1	1	4	99	10.3	1	83.8	2	26.9	2	127	2.9	999	999	3.33	2.85	0.47	7.08511	4	1	1					LosFol	LosFol
127	75	3	2	2	2	3	2	1	2	2	1	1	2	2	154	84	105	100	33	4	3	73.7	85.8	2	2	99	10.9	1	95.5	2	31.7	2	128	4.6	2.63	999	3.08	2.31	0.67	4.59701	8	2	1					LosFol	LosFol
128	59	3	2	2	4	1	1	1	2	1	1	2	2	1	121	86	115	94	35.8	4	2	94.4	67.8	2	2	99	12.9	2	82.7	2	25.8	2	999	999	999	999	12.98	11.46	1.5	8.65333	25	2	1					LosFol	LosFol
120	62	3	1	2	4	1	2	1	2	2	1	1	2	2	105	69	99	100	30.5	4	3	116.5	70.8	2	2	99	6.07	1	108	3	34	2	135	4.3	2.08	999	6.66	4.99	1.52	4.38158	7	2	1					LosFol	LosFol
118	42	2	2	4	2	2	2	1	1	1	1	2	1	2	132	98	98	100	37.2	4	3	353.1	15.8	1	4	99	6.74	1	85.9	2	26.9	2	139	3	1.8	0.68	6.12	4.96	1.14	5.36842	39	1	1					LosFol	LosFol
108	56	3	2	1	3	1	1	1	1	2	1	1	2	2	190	102	122	99	25.2	3	2	256.3	21.6	1	4	99	11.9	1	90.8	2	29.3	2	140	4.5	2.18	0.9	9.21	6.73	2.44	3.77459	3	1	1					LosFol	LosFol
102	72	3	2	2	1	2	2	1	3	2	1	2	2	2	108	69	108	100	21.5	2	4	59.2	111.3	2	99	99	8.93	1	100	2	33.3	2	121	3	1.8	0.65	6.54	4.32	2.16	3.02778	7	2	1					LosFol	LosFol
89	77	3	2	2	2	3	1	1	1	2	1	1	2	2	106	38	86	92	23.1	2	4	534.2	8.7	1	5	2	10.4	1	79.9	1	26.2	2	124	5.4	2.04	999	7.48	6.92	0.38	19.6842	7	1	1					LosFol	LosFol
87	43	2	2	2	1	1	2	1	1	1	1	1	2	2	171	104	154	100	21.4	2	4	3270.2	1.2	1	5	2	7.47	1	76.8	1	24.6	1	140	6.1	2.48	1.55	4.05	2.75	0.97	4.17526	6	1	1					LosFol	LosFol
71	75	3	1	2	3	4	2	2	2	1	2	1	2	2	127	63	81	100	23.3	2	4	162	46.6	1	3	99	6.64	1	90.2	2	28.8	2	138	2.3	1.09	999	1.66	0.96	0.58	2.86207	10	1	1					LosFol	LosFol
64	42	2	1	2	3	2	1	1	1	2	1	2	2	2	159	128	88	100	23.7	2	3	507.3	14	1	5	2	8.95	1	67	1	19.7	1	130	6.3	2.23	0.86	8.12	7.84	0.76	10.6842	8	1	1					LosFol	LosFol
56	60	3	1	3	1	2	2	2	2	1	2	2	2	2	117	87	127	84	26.5	3	3	107	78.6	2	2	99	12.8	1	79.3	1	27	2	134	4.2	2.19	0.72	8.23	6.94	1.32	6.23485	29	2	1					LosFol	LosFol
50	54	3	1	2	2	3	2	1	1	1	1	1	2	2	180	100	72	92	23.1	2	3	618.3	10.6	1	5	2	8.78	1	81.2	2	28.7	2	128	4.1	2.09	0.81	5.74	4.97	0.52	11.0385	40	1	1					LosFol	LosFol
38	29	1	1	1	1	2	2	3	3	2	2	2	2	2	130	90	108	94	25	3	3	213.7	41	1	3	99	8.76	1	86.3	2	28	2	131	3.9	1.89	0.62	16.93	14	1.04	16.2788	16	1	1					LosFol	LosFol
27	43	2	2	2	2	3	1	1	1	1	2	2	2	2	101	50	100	86	18	1	3	537.6	9.7	1	5	2	9.11	1	61.4	1	16.8	1	130	3.9	2.28	0.75	7.21	5.08	2.1	3.43333	23	1	1					LosFol	LosFol
327	22	1	2	1	2	2	1	1	1	1	1	2	2	1	173	121	130	98	23.9	2	4	1024	5.3	1	5	2	4.97	1	79.4	1	23	1	134	5.4	2.32	999	3.28	2.71	0.57	5.75439	30	1	1					LosFol	LosFol
328	68	3	2	2	2	2	1	1	1	2	1	2	2	2	131	52	73	100	28.2	3	4	1586	2.5	1	5	2	6.13	1	78.2	1	21.6	1	122	6.4	2.03	1.02	4.12	3.41	0.71	5.80282	12	1	1					LosFol	LosFol
386	10	1	1	1	2	5	2	1	1	1	1	2	2	2	99	63	81	100	20.1	2	3	46.2	298.2	2	99	99	13.2	2	75.4	1	24.3	1	140	4	2.33	0.73	1.87	0.79	1.04	1.79808	4	2	1					LosFol	LosFol
402	27	1	1	1	2	2	1	1	1	2	2	1	2	2	153	98	98	100	20.4	2	2	212.9	41.8	1	3	99	4.44	1	59.5	1	18	1	137	4.6	2.02	0.98	3.27	2.63	0.59	5.54237	11	1	1					LosFol	LosFol
431	65	3	2	2	2	2	1	1	1	2	1	2	2	2	189	103	84	92	28.4	3	4	332.5	15.5	1	4	99	9.55	1	80.7	2	24.4	1	122	4.4	2.4	1.16	7.83	5.93	0.97	8.07216	5	1	1		1	1	1	LosFol	LosFol
408	28	1	1	1	2	2	1	1	1	2	2	2	2	2	106	73	114	92	21.6	2	4	63.7	167	2	99	99	13	2	90.1	2	29.1	2	142	3.5	2.05	999	2.78	1.2	1.43	1.94406	4	2	1		2	2	1	LosFol	LosFol
[truncated: 5 more columns]

## Sheet: Sheet2
Title of data	Description of data
S/N	Serial number
Age	Age in years
agegrp	Age groups
	1: <30
	2: 30-50
	3: >50
sex	Sex
	1: male
	2: female
Mar	Marital status
	1: single
	2:married
	3: divorced
	4: widowed
Edu	Education
	1: no education
	2: primary education
	3:Secondary education
	4: university
ocu	Occupation
	1 – Employed
	2 – Self Employed
	3 – No Employment
	4 – Retired
	5 – Student
Res	Residence
	1: urban
	2: rural
cig	Cigarette smoking
	1 – Never
	2 – Past
	3 – Current
Alc	Alcohol intake
	1 – Never
	2 – Past
	3 - Current
1stAdm	Is this your 1st hospitalization?
	1: yes
	2: no
HTN	Hypertension status
	1: hypertensive
	2: non hypertensive
DM	Diabetes status
	1: diabetic
	2: non diabetic
HIV	HIV status
	1: positive
	2: negative
BIMA	Do you have health insurance
	1: yes
	2: no
SBP	Systolic blood pressure (mmHg)
DBP	Diastolic blood pressure (mmHg)
PR	Pulse rate (beats/min)
O2Sat%	Oxygen saturation (%)
BMI	Body mass index (kg/m2)
BMIcat	BMI categories
	1 – Underweight( <18.5)
	2 – Normal (18.5-24.9)
	3 – Overweight (25-29.9)
	4 – Obese (>=30)
NYHA	New Yor Heart Association functional classes
	1 – Class I
	2 – Class II
	3 – Class III
	4 – Class IV
Creat	Creatinine level (µmol/L)
eGFR	Estimated glomerular filration rate (MDRD formula)
CKI	Chronic kidney insufficiency
	1: yes (eGFR< 60)
	2: no ((eGFR>= 60)
CKDstg	CKD stages
	2 – Stage 2
	3 – Stage 3
	4 – Stage 4
	5 – Stage 5
	99 – Not Applicable
Dial	On Dialysis?
	1 – Yes
	2 – No
	99 – Not Applicable
Hb	Hemoglobin concentration (g/dL)
Ane	Anemic?
	1: yes
	2: no
MCV	Mean Cell Volume (fL)
MCVcat	Mean Cell Volume categories
	1 – microcytic
	2 – normocytic
	3 - macrocytic
MCH	Mean Cell Hemoglobin (pg/cell)
MCHcat	Mean Cell Hemoglobin categories
	1 – hypochromic
	2 – normochromic
Na	Sodium concentration (mmol/L)
K	Potassium concentration (mmol/L)
Ca	Calcium concentration (mmol/L)
Mg	Magnesium concentration (mmol/L)
TC	Total cholesterol
LDL	Low density lipoprotein
HDL	High density lipoprotein
TC/HDL	Total cholesterol/high density lipoprotein ratio
AdmDays	Total days of initial hospitalization
CRAS	Cardiorenal anemia status
	1: positive
	2: negative
AdmOut	Initial hospitalization outcome
	1: alive
	2: death
Reh6mo	Rehospitalization at 6 months
	1 – Yes
	2 – No
	99 – Not Applicable
Reh3mo	Rehospitalization at 3 months
	1 – Yes
	2 – No
	99 – Not Applicable
Reh30d	Rehospitalization at 30 days
	1 – Yes
	2 – No
	99 – Not Applicable
RehOut	Outcome on rehospitalization
	1 – Alive
	2 – Dead
	99 – Not Applicable
OveOut3mo	Overall outcome at 3 months
	1 – Alive
	2 – Dead
	LosFol: loss to follow up
OveOut6mo	Overall outcome at 6 months
	1 – Alive
	2 – Dead
	LosFol: loss to follow up
SurvDays	Survival days
ECHOdone	ECHO done
	1: yes
	2: no
ECHOdx	ECHO diagnosis
	1 – dilated cardiomyopathy
	2 – Hypertensive heart disease
	3 – Valvular heart disease
	4 – Others
EF	Ejection fraction
EF<45%	Ejection fraction<45%
	1: yes
	2: no
